# Supplementary material for: Analysis of Gene Signatures of Tumor Microenvironment Yields Insight Into Mechanisms of Resistance to Immunotherapy
Source: Front Bioeng Biotechnol. 2020 May 25;8:348. doi: 10.3389/fbioe.2020.00348 (PMC7263059; doi:10.3389/fbioe.2020.00348)
Supplement: Supplementary file 2 [file Presentation_1.zip]

Archive with 5 entries (4 files):
- supplementary material Table5and6/Supplementary table.5.csv
- supplementary material Table5and6/Supplementary table.5.xlsx
- supplementary material Table5and6/Supplementary table.6.csv
- supplementary material Table5and6/Supplementary table.6.xlsx
- supplementary material Table5and6/
