# Supplementary material for: Analysis of Gene Signatures of Tumor Microenvironment Yields Insight Into Mechanisms of Resistance to Immunotherapy
Source: Front Bioeng Biotechnol. 2020 May 25;8:348. doi: 10.3389/fbioe.2020.00348 (PMC7263059; doi:10.3389/fbioe.2020.00348)
Supplement: Supplementary file 2 [file Presentation_1.zip › supplementary material Table5and6/Supplementary table.5.csv]

	BLCA	BRCA	COAD	HNSC	KICH	KIRC	KIRP	LAML	LGG	LIHC	LUAD	LUSC	OV	PRAD	READ	SKCM	STAD	THCA	UCEC
Activation of ATR in response to replication stress	Inhibited	Inhibited	Inhibited	Inhibited	Inhibited	Inhibited	Inhibited	Inhibited	Inhibited	Inhibited	Inhibited	Inhibited	Inhibited	Inhibited	Inhibited	Inhibited	Inhibited	Inhibited	Inhibited
Activation of gene expression by SREBF (SREBP)	Inhibited	Inhibited	Inhibited	Inhibited	Inhibited	Inhibited	Inhibited	Inhibited	Inhibited	Inhibited	Inhibited	Inhibited	Inhibited	Inhibited	Inhibited	Inhibited	Inhibited	Inhibited	Inhibited
Adrenaline,noradrenaline inhibits insulin secretion	Inhibited	Inhibited	Inhibited	Inhibited	Inhibited	Inhibited	Inhibited	Inhibited	Inhibited	Inhibited	Inhibited	Inhibited	Inhibited	Inhibited	Inhibited	Inhibited	Inhibited	Inhibited	Inhibited
Amplification of signal from unattached kinetochores via a MAD2 inhibitory signal	Inhibited	Inhibited	Inhibited	Inhibited	Inhibited	Inhibited	Inhibited	Inhibited	Inhibited	Inhibited	Inhibited	Inhibited	Inhibited	Inhibited	Inhibited	Inhibited	Inhibited	Inhibited	Inhibited
Amplification of signal from the kinetochores	Inhibited	Inhibited	Inhibited	Inhibited	Inhibited	Inhibited	Inhibited	Inhibited	Inhibited	Inhibited	Inhibited	Inhibited	Inhibited	Inhibited	Inhibited	Inhibited	Inhibited	Inhibited	Inhibited
Anchoring of the basal body to the plasma membrane	Inhibited	Inhibited	Inhibited	Inhibited	Inhibited	Inhibited	Inhibited	Inhibited	Inhibited	Inhibited	Inhibited	Inhibited	Inhibited	Inhibited	Inhibited	Inhibited	Inhibited	Inhibited	Inhibited
Antigen activates B Cell Receptor (BCR) leading to generation of second messengers	Inhibited	Inhibited	Inhibited	Inhibited	Inhibited	Inhibited	Inhibited	Inhibited	Inhibited	Inhibited	Inhibited	Inhibited	Inhibited	Inhibited	Inhibited	Inhibited	Inhibited	Inhibited	Inhibited
Antigen Presentation: Folding, assembly and peptide loading of class I MHC	Inhibited	Inhibited	Inhibited	Inhibited	Inhibited	Inhibited	Inhibited	Inhibited	Inhibited	Inhibited	Inhibited	Inhibited	Inhibited	Inhibited	Inhibited	Inhibited	Inhibited	Inhibited	Inhibited
Antiviral mechanism by IFN-stimulated genes	Inhibited	Inhibited	Inhibited	Inhibited	Inhibited	Inhibited	Inhibited	Inhibited	Inhibited	Inhibited	Inhibited	Inhibited	Inhibited	Inhibited	Inhibited	Inhibited	Inhibited	Inhibited	Inhibited
Assembly of collagen fibrils and other multimeric structures	Inhibited	Inhibited	Inhibited	Inhibited	Inhibited	Inhibited	Inhibited	Inhibited	Inhibited	Inhibited	Inhibited	Inhibited	Inhibited	Inhibited	Inhibited	Inhibited	Inhibited	Inhibited	Inhibited
Association of TriC/CCT with target proteins during biosynthesis	Inhibited	Inhibited	Inhibited	Inhibited	Inhibited	Inhibited	Inhibited	Inhibited	Inhibited	Inhibited	Inhibited	Inhibited	Inhibited	Inhibited	Inhibited	Inhibited	Inhibited	Inhibited	Inhibited
AURKA Activation by TPX2	Inhibited	Inhibited	Inhibited	Inhibited	Inhibited	Inhibited	Inhibited	Inhibited	Inhibited	Inhibited	Inhibited	Inhibited	Inhibited	Inhibited	Inhibited	Inhibited	Inhibited	Inhibited	Inhibited
Autophagy	Inhibited	Inhibited	Inhibited	Inhibited	Inhibited	Inhibited	Inhibited	Inhibited	Inhibited	Inhibited	Inhibited	Inhibited	Inhibited	Inhibited	Inhibited	Inhibited	Inhibited	Inhibited	Inhibited
B Cell Activation	Inhibited	Inhibited	Inhibited	Inhibited	Inhibited	Inhibited	Inhibited	Inhibited	Inhibited	Inhibited	Inhibited	Inhibited	Inhibited	Inhibited	Inhibited	Inhibited	Inhibited	Inhibited	Inhibited
BBSome-mediated cargo-targeting to cilium	Inhibited	Inhibited	Inhibited	Inhibited	Inhibited	Inhibited	Inhibited	Inhibited	Inhibited	Inhibited	Inhibited	Inhibited	Inhibited	Inhibited	Inhibited	Inhibited	Inhibited	Inhibited	Inhibited
Binding and Uptake of Ligands by Scavenger Receptors	Inhibited	Inhibited	Inhibited	Inhibited	Inhibited	Inhibited	Inhibited	Inhibited	Inhibited	Inhibited	Inhibited	Inhibited	Inhibited	Inhibited	Inhibited	Inhibited	Inhibited	Inhibited	Inhibited
Biosynthesis of the N-glycan precursor (dolichol lipid-linked oligosaccharide, LLO) and transfer to a nascent protein	Inhibited	Inhibited	Inhibited	Inhibited	Inhibited	Inhibited	Inhibited	Inhibited	Inhibited	Inhibited	Inhibited	Inhibited	Inhibited	Inhibited	Inhibited	Inhibited	Inhibited	Inhibited	Inhibited
Biotin transport and metabolism	Inhibited	Inhibited	Inhibited	Inhibited	Inhibited	Inhibited	Inhibited	Inhibited	Inhibited	Inhibited	Inhibited	Inhibited	Inhibited	Inhibited	Inhibited	Inhibited	Inhibited	Inhibited	Inhibited
Branched-chain amino acid catabolism	Inhibited	Inhibited	Inhibited	Inhibited	Inhibited	Inhibited	Inhibited	Inhibited	Inhibited	Inhibited	Inhibited	Inhibited	Inhibited	Inhibited	Inhibited	Inhibited	Inhibited	Inhibited	Inhibited
Cargo trafficking to the periciliary membrane	Inhibited	Inhibited	Inhibited	Inhibited	Inhibited	Inhibited	Inhibited	Inhibited	Inhibited	Inhibited	Inhibited	Inhibited	Inhibited	Inhibited	Inhibited	Inhibited	Inhibited	Inhibited	Inhibited
CD22 mediated BCR regulation	Inhibited	Inhibited	Inhibited	Inhibited	Inhibited	Inhibited	Inhibited	Inhibited	Inhibited	Inhibited	Inhibited	Inhibited	Inhibited	Inhibited	Inhibited	Inhibited	Inhibited	Inhibited	Inhibited
CD28 co-stimulation	Inhibited	Inhibited	Inhibited	Inhibited	Inhibited	Inhibited	Inhibited	Inhibited	Inhibited	Inhibited	Inhibited	Inhibited	Inhibited	Inhibited	Inhibited	Inhibited	Inhibited	Inhibited	Inhibited
CD28 dependent PI3K/Akt signaling	Inhibited	Inhibited	Inhibited	Inhibited	Inhibited	Inhibited	Inhibited	Inhibited	Inhibited	Inhibited	Inhibited	Inhibited	Inhibited	Inhibited	Inhibited	Inhibited	Inhibited	Inhibited	Inhibited
CD28 dependent Vav1 pathway	Inhibited	Inhibited	Inhibited	Inhibited	Inhibited	Inhibited	Inhibited	Inhibited	Inhibited	Inhibited	Inhibited	Inhibited	Inhibited	Inhibited	Inhibited	Inhibited	Inhibited	Inhibited	Inhibited
Cell death signalling via NRAGE, NRIF and NADE	Inhibited	Inhibited	Inhibited	Inhibited	Inhibited	Inhibited	Inhibited	Inhibited	Inhibited	Inhibited	Inhibited	Inhibited	Inhibited	Inhibited	Inhibited	Inhibited	Inhibited	Inhibited	Inhibited
cell division	Inhibited	Inhibited	Inhibited	Inhibited	Inhibited	Inhibited	Inhibited	Inhibited	Inhibited	NA	Inhibited	Inhibited	Inhibited	NA	Inhibited	Inhibited	Inhibited	Inhibited	Inhibited
Cell surface interactions at the vascular wall	Inhibited	Inhibited	Inhibited	Inhibited	Inhibited	Inhibited	Inhibited	Inhibited	Inhibited	Inhibited	Inhibited	Inhibited	Inhibited	Inhibited	Inhibited	Inhibited	Inhibited	Inhibited	Inhibited
Cellular response to heat stress	Inhibited	Inhibited	Inhibited	Inhibited	Inhibited	Inhibited	Inhibited	Inhibited	Inhibited	Inhibited	Inhibited	Inhibited	Inhibited	Inhibited	Inhibited	Inhibited	Inhibited	Inhibited	Inhibited
Centrosome maturation	Inhibited	Inhibited	Inhibited	Inhibited	Inhibited	Inhibited	Inhibited	Inhibited	Inhibited	Inhibited	Inhibited	Inhibited	Inhibited	Inhibited	Inhibited	Inhibited	Inhibited	Inhibited	Inhibited
Chaperonin-mediated protein folding	Inhibited	Inhibited	Inhibited	Inhibited	Inhibited	Inhibited	Inhibited	Inhibited	Inhibited	Inhibited	Inhibited	Inhibited	Inhibited	Inhibited	Inhibited	Inhibited	Inhibited	Inhibited	Inhibited
Chemokine receptors bind chemokines	Inhibited	Inhibited	Inhibited	Inhibited	Inhibited	Inhibited	Inhibited	Inhibited	Inhibited	Inhibited	Inhibited	Inhibited	Inhibited	Inhibited	Inhibited	Inhibited	Inhibited	Inhibited	Inhibited
Cholesterol biosynthesis	Inhibited	Inhibited	Inhibited	Inhibited	Inhibited	Inhibited	Inhibited	Inhibited	Inhibited	Inhibited	Inhibited	Inhibited	Inhibited	Inhibited	Inhibited	Inhibited	Inhibited	Inhibited	Inhibited
Citric acid cycle (TCA cycle)	Inhibited	Inhibited	Inhibited	Inhibited	Inhibited	Inhibited	Inhibited	Inhibited	Inhibited	Inhibited	Inhibited	Inhibited	Inhibited	Inhibited	Inhibited	Inhibited	Inhibited	Inhibited	Inhibited
Class I peroxisomal membrane protein import	Inhibited	Inhibited	Inhibited	Inhibited	Inhibited	Inhibited	Inhibited	Inhibited	Inhibited	Inhibited	Inhibited	Inhibited	Inhibited	Inhibited	Inhibited	Inhibited	Inhibited	Inhibited	Inhibited
Classical antibody-mediated complement activation	Inhibited	Inhibited	Inhibited	Inhibited	Inhibited	Inhibited	Inhibited	Inhibited	Inhibited	Inhibited	Inhibited	Inhibited	Inhibited	Inhibited	Inhibited	Inhibited	Inhibited	Inhibited	Inhibited
CLEC7A (Dectin-1) signaling	Inhibited	Inhibited	Inhibited	Inhibited	Inhibited	Inhibited	Inhibited	Inhibited	Inhibited	Inhibited	Inhibited	Inhibited	Inhibited	Inhibited	Inhibited	Inhibited	Inhibited	Inhibited	Inhibited
Cohesin Loading onto Chromatin	Inhibited	Inhibited	Inhibited	Inhibited	Inhibited	Inhibited	Inhibited	Inhibited	Inhibited	NA	Inhibited	Inhibited	Inhibited	NA	Inhibited	Inhibited	Inhibited	Inhibited	Inhibited
Collagen biosynthesis and modifying enzymes	Inhibited	Inhibited	Inhibited	Inhibited	Inhibited	Inhibited	Inhibited	Inhibited	Inhibited	Inhibited	Inhibited	Inhibited	Inhibited	Inhibited	Inhibited	Inhibited	Inhibited	Inhibited	Inhibited
Collagen chain trimerization	Inhibited	Inhibited	Inhibited	Inhibited	Inhibited	Inhibited	Inhibited	Inhibited	Inhibited	Inhibited	Inhibited	Inhibited	Inhibited	Inhibited	Inhibited	Inhibited	Inhibited	Inhibited	Inhibited
Collagen formation	Inhibited	Inhibited	Inhibited	Inhibited	Inhibited	Inhibited	Inhibited	Inhibited	Inhibited	Inhibited	Inhibited	Inhibited	Inhibited	Inhibited	Inhibited	Inhibited	Inhibited	Inhibited	Inhibited
Complex I biogenesis	Inhibited	Inhibited	Inhibited	Inhibited	Inhibited	Inhibited	Inhibited	Inhibited	Inhibited	Inhibited	Inhibited	Inhibited	Inhibited	Inhibited	Inhibited	Inhibited	Inhibited	Inhibited	Inhibited
Constitutive Signaling by Aberrant PI3K in Cancer	Inhibited	Inhibited	Inhibited	Inhibited	Inhibited	Inhibited	Inhibited	Inhibited	Inhibited	Inhibited	Inhibited	Inhibited	Inhibited	Inhibited	Inhibited	Inhibited	Inhibited	Inhibited	Inhibited
Cooperation of Prefoldin and TriC/CCT in actin and tubulin folding	Inhibited	Inhibited	Inhibited	Inhibited	Inhibited	Inhibited	Inhibited	Inhibited	Inhibited	Inhibited	Inhibited	Inhibited	Inhibited	Inhibited	Inhibited	Inhibited	Inhibited	Inhibited	Inhibited
Costimulation by the CD28 family	Inhibited	Inhibited	Inhibited	Inhibited	Inhibited	Inhibited	Inhibited	Inhibited	Inhibited	Inhibited	Inhibited	Inhibited	Inhibited	Inhibited	Inhibited	Inhibited	Inhibited	Inhibited	Inhibited
Cristae formation	Inhibited	Inhibited	Inhibited	Inhibited	Inhibited	Inhibited	Inhibited	Inhibited	Inhibited	Inhibited	Inhibited	Inhibited	Inhibited	Inhibited	Inhibited	Inhibited	Inhibited	Inhibited	Inhibited
CTLA4 inhibitory signaling	Inhibited	Inhibited	Inhibited	Inhibited	Inhibited	Inhibited	Inhibited	Inhibited	Inhibited	Inhibited	Inhibited	Inhibited	Inhibited	Inhibited	Inhibited	Inhibited	Inhibited	Inhibited	Inhibited
Cyclin A/B1/B2 associated events during G2/M transition	Inhibited	Inhibited	Inhibited	Inhibited	Inhibited	Inhibited	Inhibited	Inhibited	Inhibited	Inhibited	Inhibited	Inhibited	Inhibited	Inhibited	Inhibited	Inhibited	Inhibited	Inhibited	Inhibited
Cytosolic sensors of pathogen-associated DNA	Inhibited	Inhibited	Inhibited	Inhibited	Inhibited	Inhibited	Inhibited	Inhibited	Inhibited	Inhibited	Inhibited	Inhibited	Inhibited	Inhibited	Inhibited	Inhibited	Inhibited	Inhibited	Inhibited
Cytosolic tRNA aminoacylation	Inhibited	Inhibited	Inhibited	Inhibited	NA	Inhibited	Inhibited	Inhibited	Inhibited	Inhibited	Inhibited	Inhibited	Inhibited	Inhibited	Inhibited	Inhibited	Inhibited	Inhibited	Inhibited
DAP12 interactions	Inhibited	Inhibited	Inhibited	Inhibited	Inhibited	Inhibited	Inhibited	Inhibited	Inhibited	Inhibited	Inhibited	Inhibited	Inhibited	Inhibited	Inhibited	Inhibited	Inhibited	Inhibited	Inhibited
DAP12 signaling	Inhibited	Inhibited	Inhibited	Inhibited	Inhibited	Inhibited	Inhibited	Inhibited	Inhibited	Inhibited	Inhibited	Inhibited	Inhibited	Inhibited	Inhibited	Inhibited	Inhibited	Inhibited	Inhibited
Deadenylation of mRNA	Inhibited	Inhibited	Inhibited	Inhibited	Inhibited	Inhibited	Inhibited	Inhibited	Inhibited	Inhibited	Inhibited	Inhibited	Inhibited	Inhibited	Inhibited	Inhibited	Inhibited	Inhibited	Inhibited
Defective HLCS causes multiple carboxylase deficiency	Inhibited	Inhibited	Inhibited	Inhibited	Inhibited	Inhibited	Inhibited	Inhibited	Inhibited	Inhibited	Inhibited	Inhibited	Inhibited	Inhibited	Inhibited	Inhibited	Inhibited	Inhibited	Inhibited
Defective TPR may confer susceptibility towards thyroid papillary carcinoma (TPC)	Inhibited	Inhibited	Inhibited	Inhibited	Inhibited	Inhibited	Inhibited	Inhibited	Inhibited	Inhibited	Inhibited	Inhibited	Inhibited	Inhibited	Inhibited	Inhibited	Inhibited	Inhibited	Inhibited
Defects in biotin (Btn) metabolism	Inhibited	Inhibited	Inhibited	Inhibited	Inhibited	Inhibited	Inhibited	Inhibited	Inhibited	Inhibited	Inhibited	Inhibited	Inhibited	Inhibited	Inhibited	Inhibited	Inhibited	Inhibited	Inhibited
Detoxification of Reactive Oxygen Species	Inhibited	Inhibited	Inhibited	Inhibited	Inhibited	Inhibited	Inhibited	Inhibited	Inhibited	Inhibited	Inhibited	Inhibited	Inhibited	Inhibited	Inhibited	Inhibited	Inhibited	Inhibited	Inhibited
Diseases associated with the TLR signaling cascade	Inhibited	Inhibited	Inhibited	Inhibited	Inhibited	Inhibited	Inhibited	Inhibited	Inhibited	Inhibited	Inhibited	Inhibited	Inhibited	Inhibited	Inhibited	Inhibited	Inhibited	Inhibited	Inhibited
Diseases of Immune System	Inhibited	Inhibited	Inhibited	Inhibited	Inhibited	Inhibited	Inhibited	Inhibited	Inhibited	Inhibited	Inhibited	Inhibited	Inhibited	Inhibited	Inhibited	Inhibited	Inhibited	Inhibited	Inhibited
DNA Replication	Inhibited	Inhibited	Inhibited	Inhibited	Inhibited	Inhibited	Inhibited	Inhibited	Inhibited	Inhibited	Inhibited	Inhibited	Inhibited	Inhibited	Inhibited	Inhibited	Inhibited	Inhibited	Inhibited
Dual incision in TC-NER	Inhibited	Inhibited	Inhibited	Inhibited	Inhibited	Inhibited	Inhibited	Inhibited	Inhibited	Inhibited	Inhibited	Inhibited	Inhibited	Inhibited	Inhibited	Inhibited	Inhibited	Inhibited	Inhibited
Endosomal/Vacuolar pathway	Inhibited	Inhibited	Inhibited	Inhibited	Inhibited	Inhibited	Inhibited	Inhibited	Inhibited	Inhibited	Inhibited	Inhibited	Inhibited	Inhibited	Inhibited	Inhibited	Inhibited	Inhibited	Inhibited
ER to Golgi Anterograde Transport	Inhibited	Inhibited	Inhibited	Inhibited	Inhibited	Inhibited	Inhibited	Inhibited	Inhibited	Inhibited	Inhibited	Inhibited	Inhibited	Inhibited	Inhibited	Inhibited	Inhibited	Inhibited	Inhibited
Erythropoietin activates Phosphoinositide-3-kinase (PI3K)	Inhibited	Inhibited	Inhibited	Inhibited	Inhibited	Inhibited	Inhibited	Inhibited	Inhibited	Inhibited	Inhibited	Inhibited	Inhibited	Inhibited	Inhibited	Inhibited	Inhibited	Inhibited	Inhibited
Establishment of Sister Chromatid Cohesion	Inhibited	Inhibited	Inhibited	Inhibited	NA	Inhibited	Inhibited	Inhibited	Inhibited	NA	Inhibited	Inhibited	Inhibited	NA	Inhibited	Inhibited	Inhibited	Inhibited	Inhibited
Export of Viral Ribonucleoproteins from Nucleus	Inhibited	Inhibited	Inhibited	Inhibited	Inhibited	Inhibited	Inhibited	Inhibited	Inhibited	Inhibited	Inhibited	Inhibited	Inhibited	Inhibited	Inhibited	Inhibited	Inhibited	Inhibited	Inhibited
FCERI mediated Ca+2 mobilization	Inhibited	Inhibited	Inhibited	Inhibited	Inhibited	Inhibited	Inhibited	Inhibited	Inhibited	Inhibited	Inhibited	Inhibited	Inhibited	Inhibited	Inhibited	Inhibited	Inhibited	Inhibited	Inhibited
FCERI mediated MAPK activation	Inhibited	Inhibited	Inhibited	Inhibited	Inhibited	Inhibited	Inhibited	Inhibited	Inhibited	Inhibited	Inhibited	Inhibited	Inhibited	Inhibited	Inhibited	Inhibited	Inhibited	Inhibited	Inhibited
Fcgamma receptor (FCGR) dependent phagocytosis	Inhibited	Inhibited	Inhibited	Inhibited	Inhibited	Inhibited	Inhibited	Inhibited	Inhibited	Inhibited	Inhibited	Inhibited	Inhibited	Inhibited	Inhibited	Inhibited	Inhibited	Inhibited	Inhibited
FCGR activation	Inhibited	Inhibited	Inhibited	Inhibited	Inhibited	Inhibited	Inhibited	Inhibited	Inhibited	Inhibited	Inhibited	Inhibited	Inhibited	Inhibited	Inhibited	Inhibited	Inhibited	Inhibited	Inhibited
Folding of actin by CCT/TriC	Inhibited	Inhibited	Inhibited	Inhibited	Inhibited	Inhibited	Inhibited	Inhibited	Inhibited	Inhibited	Inhibited	Inhibited	Inhibited	Inhibited	Inhibited	Inhibited	Inhibited	Inhibited	Inhibited
Formation of RNA Pol II elongation complex	Inhibited	Inhibited	Inhibited	Inhibited	Inhibited	Inhibited	Inhibited	Inhibited	Inhibited	Inhibited	Inhibited	Inhibited	Inhibited	Inhibited	Inhibited	Inhibited	Inhibited	Inhibited	Inhibited
G-protein beta:gamma signalling	Inhibited	Inhibited	Inhibited	Inhibited	Inhibited	Inhibited	Inhibited	Inhibited	Inhibited	Inhibited	Inhibited	Inhibited	Inhibited	Inhibited	Inhibited	Inhibited	Inhibited	Inhibited	Inhibited
G alpha (12/13) signalling events	Inhibited	Inhibited	Inhibited	Inhibited	Inhibited	Inhibited	Inhibited	Inhibited	Inhibited	Inhibited	Inhibited	Inhibited	Inhibited	Inhibited	Inhibited	Inhibited	Inhibited	Inhibited	Inhibited
G0 and Early G1	Inhibited	Inhibited	Inhibited	Inhibited	Inhibited	Inhibited	Inhibited	Inhibited	Inhibited	Inhibited	Inhibited	Inhibited	Inhibited	Inhibited	Inhibited	Inhibited	Inhibited	Inhibited	Inhibited
Gap-filling DNA repair synthesis and ligation in TC-NER	Inhibited	Inhibited	Inhibited	Inhibited	Inhibited	Inhibited	Inhibited	Inhibited	Inhibited	Inhibited	Inhibited	Inhibited	Inhibited	Inhibited	Inhibited	Inhibited	Inhibited	Inhibited	Inhibited
Generation of second messenger molecules	Inhibited	Inhibited	Inhibited	Inhibited	Inhibited	Inhibited	Inhibited	Inhibited	Inhibited	Inhibited	Inhibited	Inhibited	Inhibited	Inhibited	Inhibited	Inhibited	Inhibited	Inhibited	Inhibited
Glucose metabolism	Inhibited	Inhibited	Inhibited	Inhibited	Inhibited	Inhibited	Inhibited	Inhibited	Inhibited	Inhibited	Inhibited	Inhibited	Inhibited	Inhibited	Inhibited	Inhibited	Inhibited	Inhibited	Inhibited
Glycolysis	Inhibited	Inhibited	Inhibited	Inhibited	Inhibited	Inhibited	Inhibited	Inhibited	Inhibited	Inhibited	Inhibited	Inhibited	Inhibited	Inhibited	Inhibited	Inhibited	Inhibited	Inhibited	Inhibited
Golgi-to-ER retrograde transport	Inhibited	Inhibited	Inhibited	Inhibited	Inhibited	Inhibited	Inhibited	Inhibited	Inhibited	Inhibited	Inhibited	Inhibited	Inhibited	Inhibited	Inhibited	Inhibited	Inhibited	Inhibited	Inhibited
GPVI-mediated activation cascade	Inhibited	Inhibited	Inhibited	Inhibited	Inhibited	Inhibited	Inhibited	Inhibited	Inhibited	Inhibited	Inhibited	Inhibited	Inhibited	Inhibited	Inhibited	Inhibited	Inhibited	Inhibited	Inhibited
HDR through Homologous Recombination (HRR)	Inhibited	Inhibited	Inhibited	Inhibited	Inhibited	Inhibited	Inhibited	Inhibited	Inhibited	Inhibited	Inhibited	Inhibited	Inhibited	Inhibited	Inhibited	Inhibited	Inhibited	Inhibited	Inhibited
HDR through Homologous Recombination (HRR) or Single Strand Annealing (SSA)	Inhibited	Inhibited	Inhibited	Inhibited	Inhibited	Inhibited	Inhibited	Inhibited	Inhibited	Inhibited	Inhibited	Inhibited	Inhibited	Inhibited	Inhibited	Inhibited	Inhibited	Inhibited	Inhibited
HDR through Single Strand Annealing (SSA)	Inhibited	Inhibited	Inhibited	Inhibited	Inhibited	Inhibited	Inhibited	Inhibited	Inhibited	Inhibited	Inhibited	Inhibited	Inhibited	Inhibited	Inhibited	Inhibited	Inhibited	Inhibited	Inhibited
Homologous DNA Pairing and Strand Exchange	Inhibited	Inhibited	Inhibited	Inhibited	Inhibited	Inhibited	Inhibited	Inhibited	Inhibited	Inhibited	Inhibited	Inhibited	Inhibited	Inhibited	Inhibited	Inhibited	Inhibited	Inhibited	Inhibited
Host Interactions of HIV factors	Inhibited	Inhibited	Inhibited	Inhibited	Inhibited	Inhibited	Inhibited	Inhibited	Inhibited	Inhibited	Inhibited	Inhibited	Inhibited	Inhibited	Inhibited	Inhibited	Inhibited	Inhibited	Inhibited
Host Interactions with Influenza Factors	Inhibited	Inhibited	Inhibited	Inhibited	Inhibited	Inhibited	Inhibited	Inhibited	Inhibited	Inhibited	Inhibited	Inhibited	Inhibited	Inhibited	Inhibited	Inhibited	Inhibited	Inhibited	Inhibited
Inflammasomes	Inhibited	Inhibited	Inhibited	Inhibited	Inhibited	Inhibited	Inhibited	Inhibited	Inhibited	Inhibited	Inhibited	Inhibited	Inhibited	Inhibited	Inhibited	Inhibited	Inhibited	Inhibited	Inhibited
Initial triggering of complement	Inhibited	Inhibited	Inhibited	Inhibited	Inhibited	Inhibited	Inhibited	Inhibited	Inhibited	Inhibited	Inhibited	Inhibited	Inhibited	Inhibited	Inhibited	Inhibited	Inhibited	Inhibited	Inhibited
Integration of energy metabolism	Inhibited	Inhibited	Inhibited	Inhibited	Inhibited	Inhibited	Inhibited	Inhibited	Inhibited	Inhibited	Inhibited	Inhibited	Inhibited	Inhibited	Inhibited	Inhibited	Inhibited	Inhibited	Inhibited
Integrin cell surface interactions	Inhibited	Inhibited	Inhibited	Inhibited	Inhibited	Inhibited	Inhibited	Inhibited	Inhibited	Inhibited	Inhibited	Inhibited	Inhibited	Inhibited	Inhibited	Inhibited	Inhibited	Inhibited	Inhibited
Interactions of Rev with host cellular proteins	Inhibited	Inhibited	Inhibited	Inhibited	Inhibited	Inhibited	Inhibited	Inhibited	Inhibited	Inhibited	Inhibited	Inhibited	Inhibited	Inhibited	Inhibited	Inhibited	Inhibited	Inhibited	Inhibited
Interactions of Vpr with host cellular proteins	Inhibited	Inhibited	Inhibited	Inhibited	Inhibited	Inhibited	Inhibited	Inhibited	Inhibited	Inhibited	Inhibited	Inhibited	Inhibited	Inhibited	Inhibited	Inhibited	Inhibited	Inhibited	Inhibited
Interferon alpha/beta signaling	Inhibited	Inhibited	Inhibited	Inhibited	Inhibited	Inhibited	Inhibited	Inhibited	Inhibited	Inhibited	Inhibited	Inhibited	Inhibited	Inhibited	Inhibited	Inhibited	Inhibited	Inhibited	Inhibited
Interleukin-10 signaling	Inhibited	Inhibited	Inhibited	Inhibited	Inhibited	Inhibited	Inhibited	Inhibited	Inhibited	Inhibited	Inhibited	Inhibited	Inhibited	Inhibited	Inhibited	Inhibited	Inhibited	Inhibited	Inhibited
Interleukin-15 signaling	Inhibited	Inhibited	Inhibited	Inhibited	Inhibited	Inhibited	Inhibited	Inhibited	Inhibited	Inhibited	Inhibited	Inhibited	Inhibited	Inhibited	Inhibited	Inhibited	Inhibited	Inhibited	Inhibited
Interleukin-2 family signaling	Inhibited	Inhibited	Inhibited	Inhibited	Inhibited	Inhibited	Inhibited	Inhibited	Inhibited	Inhibited	Inhibited	Inhibited	Inhibited	Inhibited	Inhibited	Inhibited	Inhibited	Inhibited	Inhibited
Interleukin-2 signaling	Inhibited	Inhibited	Inhibited	Inhibited	Inhibited	Inhibited	Inhibited	Inhibited	Inhibited	Inhibited	Inhibited	Inhibited	Inhibited	Inhibited	Inhibited	Inhibited	Inhibited	Inhibited	Inhibited
Interleukin-21 signaling	Inhibited	Inhibited	Inhibited	Inhibited	Inhibited	Inhibited	Inhibited	Inhibited	Inhibited	Inhibited	Inhibited	Inhibited	Inhibited	Inhibited	Inhibited	Inhibited	Inhibited	Inhibited	Inhibited
Interleukin-3, Interleukin-5 and GM-CSF signaling	Inhibited	Inhibited	Inhibited	Inhibited	Inhibited	Inhibited	Inhibited	Inhibited	Inhibited	Inhibited	Inhibited	Inhibited	Inhibited	Inhibited	Inhibited	Inhibited	Inhibited	Inhibited	Inhibited
Interleukin-4 and Interleukin-13 signaling	Inhibited	Inhibited	Inhibited	Inhibited	Inhibited	Inhibited	Inhibited	Inhibited	Inhibited	Inhibited	Inhibited	Inhibited	Inhibited	Inhibited	Inhibited	Inhibited	Inhibited	Inhibited	Inhibited
Interleukin receptor SHC signaling	Inhibited	Inhibited	Inhibited	Inhibited	Inhibited	Inhibited	Inhibited	Inhibited	Inhibited	Inhibited	Inhibited	Inhibited	Inhibited	Inhibited	Inhibited	Inhibited	Inhibited	Inhibited	Inhibited
Intraflagellar transport	Inhibited	Inhibited	Inhibited	Inhibited	Inhibited	Inhibited	Inhibited	Inhibited	Inhibited	Inhibited	Inhibited	Inhibited	Inhibited	Inhibited	Inhibited	Inhibited	Inhibited	Inhibited	Inhibited
IRAK4 deficiency (TLR2/4)	Inhibited	Inhibited	Inhibited	Inhibited	Inhibited	Inhibited	Inhibited	Inhibited	Inhibited	Inhibited	Inhibited	Inhibited	Inhibited	Inhibited	Inhibited	Inhibited	Inhibited	Inhibited	Inhibited
ISG15 antiviral mechanism	Inhibited	Inhibited	Inhibited	Inhibited	Inhibited	Inhibited	Inhibited	Inhibited	Inhibited	Inhibited	Inhibited	Inhibited	Inhibited	Inhibited	Inhibited	Inhibited	Inhibited	Inhibited	Inhibited
Loss of Nlp from mitotic centrosomes	Inhibited	Inhibited	Inhibited	Inhibited	Inhibited	Inhibited	Inhibited	Inhibited	Inhibited	Inhibited	Inhibited	Inhibited	Inhibited	Inhibited	Inhibited	Inhibited	Inhibited	Inhibited	Inhibited
Loss of proteins required for interphase microtubule organization<U+00A0>from the centrosome	Inhibited	Inhibited	Inhibited	Inhibited	Inhibited	Inhibited	Inhibited	Inhibited	Inhibited	Inhibited	Inhibited	Inhibited	Inhibited	Inhibited	Inhibited	Inhibited	Inhibited	Inhibited	Inhibited
Macroautophagy	Inhibited	Inhibited	Inhibited	Inhibited	Inhibited	Inhibited	Inhibited	Inhibited	Inhibited	Inhibited	Inhibited	Inhibited	Inhibited	Inhibited	Inhibited	Inhibited	Inhibited	Inhibited	Inhibited
Metabolism of water-soluble vitamins and cofactors	Inhibited	Inhibited	Inhibited	Inhibited	Inhibited	Inhibited	Inhibited	Inhibited	Inhibited	Inhibited	Inhibited	Inhibited	Inhibited	Inhibited	Inhibited	Inhibited	Inhibited	Inhibited	Inhibited
Mitochondrial biogenesis	Inhibited	Inhibited	Inhibited	Inhibited	Inhibited	Inhibited	Inhibited	Inhibited	Inhibited	Inhibited	Inhibited	Inhibited	Inhibited	Inhibited	Inhibited	Inhibited	Inhibited	Inhibited	Inhibited
Mitochondrial calcium ion transport	Inhibited	Inhibited	Inhibited	Inhibited	Inhibited	Inhibited	Inhibited	Inhibited	Inhibited	Inhibited	Inhibited	Inhibited	Inhibited	Inhibited	Inhibited	Inhibited	Inhibited	Inhibited	Inhibited
Mitochondrial protein import	Inhibited	Inhibited	Inhibited	Inhibited	Inhibited	Inhibited	Inhibited	Inhibited	Inhibited	Inhibited	Inhibited	Inhibited	Inhibited	Inhibited	Inhibited	Inhibited	Inhibited	Inhibited	Inhibited
Mitochondrial translation	Inhibited	Inhibited	Inhibited	Inhibited	Inhibited	Inhibited	Inhibited	Inhibited	Inhibited	Inhibited	Inhibited	Inhibited	Inhibited	Inhibited	Inhibited	Inhibited	Inhibited	Inhibited	Inhibited
Mitochondrial translation elongation	Inhibited	Inhibited	Inhibited	Inhibited	Inhibited	Inhibited	Inhibited	Inhibited	Inhibited	Inhibited	Inhibited	Inhibited	Inhibited	Inhibited	Inhibited	Inhibited	Inhibited	Inhibited	Inhibited
Mitochondrial translation initiation	Inhibited	Inhibited	Inhibited	Inhibited	Inhibited	Inhibited	Inhibited	Inhibited	Inhibited	Inhibited	Inhibited	Inhibited	Inhibited	Inhibited	Inhibited	Inhibited	Inhibited	Inhibited	Inhibited
Mitochondrial translation termination	Inhibited	Inhibited	Inhibited	Inhibited	Inhibited	Inhibited	Inhibited	Inhibited	Inhibited	Inhibited	Inhibited	Inhibited	Inhibited	Inhibited	Inhibited	Inhibited	Inhibited	Inhibited	Inhibited
Mitochondrial tRNA aminoacylation	Inhibited	Inhibited	Inhibited	Inhibited	Inhibited	Inhibited	Inhibited	Inhibited	Inhibited	Inhibited	Inhibited	Inhibited	Inhibited	Inhibited	Inhibited	Inhibited	Inhibited	Inhibited	Inhibited
Mitotic Spindle Checkpoint	Inhibited	Inhibited	Inhibited	Inhibited	Inhibited	Inhibited	Inhibited	Inhibited	Inhibited	Inhibited	Inhibited	Inhibited	Inhibited	Inhibited	Inhibited	Inhibited	Inhibited	Inhibited	Inhibited
mRNA 3'-end processing	Inhibited	Inhibited	Inhibited	Inhibited	Inhibited	Inhibited	Inhibited	Inhibited	Inhibited	Inhibited	Inhibited	Inhibited	Inhibited	Inhibited	Inhibited	Inhibited	Inhibited	Inhibited	Inhibited
mTOR signalling	Inhibited	Inhibited	Inhibited	Inhibited	Inhibited	Inhibited	Inhibited	Inhibited	Inhibited	Inhibited	Inhibited	Inhibited	Inhibited	Inhibited	Inhibited	Inhibited	Inhibited	Inhibited	Inhibited
MyD88-independent TLR4 cascade	Inhibited	Inhibited	Inhibited	Inhibited	Inhibited	Inhibited	Inhibited	Inhibited	Inhibited	Inhibited	Inhibited	Inhibited	Inhibited	Inhibited	Inhibited	Inhibited	Inhibited	Inhibited	Inhibited
MyD88 cascade initiated on plasma membrane	Inhibited	Inhibited	Inhibited	Inhibited	Inhibited	Inhibited	Inhibited	Inhibited	Inhibited	Inhibited	Inhibited	Inhibited	Inhibited	Inhibited	Inhibited	Inhibited	Inhibited	Inhibited	Inhibited
MyD88 deficiency (TLR2/4)	Inhibited	Inhibited	Inhibited	Inhibited	Inhibited	Inhibited	Inhibited	Inhibited	Inhibited	Inhibited	Inhibited	Inhibited	Inhibited	Inhibited	Inhibited	Inhibited	Inhibited	Inhibited	Inhibited
MyD88 dependent cascade initiated on endosome	Inhibited	Inhibited	Inhibited	Inhibited	Inhibited	Inhibited	Inhibited	Inhibited	Inhibited	Inhibited	Inhibited	Inhibited	Inhibited	Inhibited	Inhibited	Inhibited	Inhibited	Inhibited	Inhibited
MyD88:MAL(TIRAP) cascade initiated on plasma membrane	Inhibited	Inhibited	Inhibited	Inhibited	Inhibited	Inhibited	Inhibited	Inhibited	Inhibited	Inhibited	Inhibited	Inhibited	Inhibited	Inhibited	Inhibited	Inhibited	Inhibited	Inhibited	Inhibited
Nef-mediates down modulation of cell surface receptors by recruiting them to clathrin adapters	Inhibited	Inhibited	Inhibited	Inhibited	Inhibited	Inhibited	Inhibited	Inhibited	Inhibited	Inhibited	Inhibited	Inhibited	Inhibited	Inhibited	Inhibited	Inhibited	Inhibited	Inhibited	Inhibited
Negative regulation of the PI3K/AKT network	Inhibited	Inhibited	Inhibited	Inhibited	Inhibited	Inhibited	Inhibited	Inhibited	Inhibited	Inhibited	Inhibited	Inhibited	Inhibited	Inhibited	Inhibited	Inhibited	Inhibited	Inhibited	Inhibited
NEP/NS2 Interacts with the Cellular Export Machinery	Inhibited	Inhibited	Inhibited	Inhibited	Inhibited	Inhibited	Inhibited	Inhibited	Inhibited	Inhibited	Inhibited	Inhibited	Inhibited	Inhibited	Inhibited	Inhibited	Inhibited	Inhibited	Inhibited
Non-coding RNA Metabolism	Inhibited	Inhibited	Inhibited	Inhibited	Inhibited	Inhibited	Inhibited	Inhibited	Inhibited	Inhibited	Inhibited	Inhibited	Inhibited	Inhibited	Inhibited	Inhibited	Inhibited	Inhibited	Inhibited
NRAGE signals death through JNK	Inhibited	Inhibited	Inhibited	Inhibited	Inhibited	Inhibited	Inhibited	Inhibited	Inhibited	Inhibited	Inhibited	Inhibited	Inhibited	Inhibited	Inhibited	Inhibited	Inhibited	Inhibited	Inhibited
NS1 Mediated Effects on Host Pathways	Inhibited	Inhibited	Inhibited	Inhibited	Inhibited	Inhibited	Inhibited	Inhibited	Inhibited	Inhibited	Inhibited	Inhibited	Inhibited	Inhibited	Inhibited	Inhibited	Inhibited	Inhibited	Inhibited
Nuclear Envelope Breakdown	Inhibited	Inhibited	Inhibited	Inhibited	Inhibited	Inhibited	Inhibited	Inhibited	Inhibited	Inhibited	Inhibited	Inhibited	Inhibited	Inhibited	Inhibited	Inhibited	Inhibited	Inhibited	Inhibited
Nuclear import of Rev protein	Inhibited	Inhibited	Inhibited	Inhibited	Inhibited	Inhibited	Inhibited	Inhibited	Inhibited	Inhibited	Inhibited	Inhibited	Inhibited	Inhibited	Inhibited	Inhibited	Inhibited	Inhibited	Inhibited
Nuclear Pore Complex (NPC) Disassembly	Inhibited	Inhibited	Inhibited	Inhibited	Inhibited	Inhibited	Inhibited	Inhibited	Inhibited	Inhibited	Inhibited	Inhibited	Inhibited	Inhibited	Inhibited	Inhibited	Inhibited	Inhibited	Inhibited
Nucleobase biosynthesis	Inhibited	Inhibited	Inhibited	Inhibited	Inhibited	Inhibited	Inhibited	Inhibited	Inhibited	Inhibited	Inhibited	Inhibited	Inhibited	Inhibited	Inhibited	Inhibited	Inhibited	Inhibited	Inhibited
Nucleotide-binding domain, leucine rich repeat containing receptor (NLR) signaling pathways	Inhibited	Inhibited	Inhibited	Inhibited	Inhibited	Inhibited	Inhibited	Inhibited	Inhibited	Inhibited	Inhibited	Inhibited	Inhibited	Inhibited	Inhibited	Inhibited	Inhibited	Inhibited	Inhibited
Nucleotide Excision Repair	Inhibited	Inhibited	Inhibited	Inhibited	Inhibited	Inhibited	Inhibited	Inhibited	Inhibited	Inhibited	Inhibited	Inhibited	Inhibited	Inhibited	Inhibited	Inhibited	Inhibited	Inhibited	Inhibited
Nucleotide metabolism	Inhibited	Inhibited	Inhibited	Inhibited	Inhibited	Inhibited	Inhibited	Inhibited	Inhibited	Inhibited	Inhibited	Inhibited	Inhibited	Inhibited	Inhibited	Inhibited	Inhibited	Inhibited	Inhibited
Other semaphorin interactions	Inhibited	Inhibited	Inhibited	Inhibited	Inhibited	Inhibited	Inhibited	Inhibited	Inhibited	Inhibited	Inhibited	Inhibited	Inhibited	Inhibited	Inhibited	Inhibited	Inhibited	Inhibited	Inhibited
p75 NTR receptor-mediated signalling	Inhibited	Inhibited	Inhibited	Inhibited	Inhibited	Inhibited	Inhibited	Inhibited	Inhibited	Inhibited	Inhibited	Inhibited	Inhibited	Inhibited	Inhibited	Inhibited	Inhibited	Inhibited	Inhibited
PD-1 signaling	Inhibited	Inhibited	Inhibited	Inhibited	Inhibited	Inhibited	Inhibited	Inhibited	Inhibited	Inhibited	Inhibited	Inhibited	Inhibited	Inhibited	Inhibited	Inhibited	Inhibited	Inhibited	Inhibited
PECAM1 interactions	Inhibited	Inhibited	Inhibited	Inhibited	Inhibited	Inhibited	Inhibited	Inhibited	Inhibited	Inhibited	Inhibited	Inhibited	Inhibited	Inhibited	Inhibited	Inhibited	Inhibited	Inhibited	Inhibited
Peroxisomal lipid metabolism	Inhibited	Inhibited	Inhibited	Inhibited	Inhibited	Inhibited	Inhibited	Inhibited	Inhibited	Inhibited	Inhibited	Inhibited	Inhibited	Inhibited	Inhibited	Inhibited	Inhibited	Inhibited	Inhibited
Phosphorylation of CD3 and TCR zeta chains	Inhibited	Inhibited	Inhibited	Inhibited	Inhibited	Inhibited	Inhibited	Inhibited	Inhibited	Inhibited	Inhibited	Inhibited	Inhibited	Inhibited	Inhibited	Inhibited	Inhibited	Inhibited	Inhibited
PI Metabolism	Inhibited	Inhibited	Inhibited	Inhibited	Inhibited	Inhibited	Inhibited	Inhibited	Inhibited	Inhibited	Inhibited	Inhibited	Inhibited	Inhibited	Inhibited	Inhibited	Inhibited	Inhibited	Inhibited
PI3K/AKT Signaling in Cancer	Inhibited	Inhibited	Inhibited	Inhibited	Inhibited	Inhibited	Inhibited	Inhibited	Inhibited	Inhibited	Inhibited	Inhibited	Inhibited	Inhibited	Inhibited	Inhibited	Inhibited	Inhibited	Inhibited
PI5P, PP2A and IER3 Regulate PI3K/AKT Signaling	Inhibited	Inhibited	Inhibited	Inhibited	Inhibited	Inhibited	Inhibited	Inhibited	Inhibited	Inhibited	Inhibited	Inhibited	Inhibited	Inhibited	Inhibited	Inhibited	Inhibited	Inhibited	Inhibited
Platelet activation, signaling and aggregation	Inhibited	Inhibited	Inhibited	Inhibited	Inhibited	Inhibited	Inhibited	Inhibited	Inhibited	Inhibited	Inhibited	Inhibited	Inhibited	Inhibited	Inhibited	Inhibited	Inhibited	Inhibited	Inhibited
Polo-like kinase mediated events	Inhibited	Inhibited	Inhibited	NA	Inhibited	Inhibited	Inhibited	Inhibited	Inhibited	NA	Inhibited	Inhibited	Inhibited	Inhibited	Inhibited	Inhibited	Inhibited	Inhibited	Inhibited
Prefoldin mediated transfer of substrate to CCT/TriC	Inhibited	Inhibited	Inhibited	Inhibited	Inhibited	Inhibited	Inhibited	Inhibited	Inhibited	Inhibited	Inhibited	Inhibited	Inhibited	Inhibited	Inhibited	Inhibited	Inhibited	Inhibited	Inhibited
Presynaptic phase of homologous DNA pairing and strand exchange	Inhibited	Inhibited	Inhibited	Inhibited	Inhibited	Inhibited	Inhibited	Inhibited	Inhibited	Inhibited	Inhibited	Inhibited	Inhibited	Inhibited	Inhibited	Inhibited	Inhibited	Inhibited	Inhibited
Processing of Capped Intronless Pre-mRNA	Inhibited	Inhibited	Inhibited	Inhibited	Inhibited	Inhibited	Inhibited	Inhibited	Inhibited	Inhibited	Inhibited	Inhibited	Inhibited	Inhibited	Inhibited	Inhibited	Inhibited	Inhibited	Inhibited
Processing of Intronless Pre-mRNAs	Inhibited	Inhibited	Inhibited	Inhibited	Inhibited	Inhibited	Inhibited	Inhibited	Inhibited	Inhibited	Inhibited	Inhibited	Inhibited	Inhibited	Inhibited	Inhibited	Inhibited	Inhibited	Inhibited
Protein folding	Inhibited	Inhibited	Inhibited	Inhibited	Inhibited	Inhibited	Inhibited	Inhibited	Inhibited	Inhibited	Inhibited	Inhibited	Inhibited	Inhibited	Inhibited	Inhibited	Inhibited	Inhibited	Inhibited
Pyruvate metabolism and Citric Acid (TCA) cycle	Inhibited	Inhibited	Inhibited	Inhibited	Inhibited	Inhibited	Inhibited	Inhibited	Inhibited	Inhibited	Inhibited	Inhibited	Inhibited	Inhibited	Inhibited	Inhibited	Inhibited	Inhibited	Inhibited
RAB GEFs exchange GTP for GDP on RABs	Inhibited	Inhibited	Inhibited	Inhibited	Inhibited	Inhibited	Inhibited	Inhibited	Inhibited	Inhibited	Inhibited	Inhibited	Inhibited	Inhibited	Inhibited	Inhibited	Inhibited	Inhibited	Inhibited
Rab regulation of trafficking	Inhibited	Inhibited	Inhibited	Inhibited	Inhibited	Inhibited	Inhibited	Inhibited	Inhibited	Inhibited	Inhibited	Inhibited	Inhibited	Inhibited	Inhibited	Inhibited	Inhibited	Inhibited	Inhibited
Recruitment of mitotic centrosome proteins and complexes	Inhibited	Inhibited	Inhibited	Inhibited	Inhibited	Inhibited	Inhibited	Inhibited	Inhibited	Inhibited	Inhibited	Inhibited	Inhibited	Inhibited	Inhibited	Inhibited	Inhibited	Inhibited	Inhibited
Recruitment of NuMA to mitotic centrosomes	Inhibited	Inhibited	Inhibited	Inhibited	Inhibited	Inhibited	Inhibited	Inhibited	Inhibited	Inhibited	Inhibited	Inhibited	Inhibited	Inhibited	Inhibited	Inhibited	Inhibited	Inhibited	Inhibited
Regulation of actin dynamics for phagocytic cup formation	Inhibited	Inhibited	Inhibited	Inhibited	Inhibited	Inhibited	Inhibited	Inhibited	Inhibited	Inhibited	Inhibited	Inhibited	Inhibited	Inhibited	Inhibited	Inhibited	Inhibited	Inhibited	Inhibited
Regulation of cholesterol biosynthesis by SREBP (SREBF)	Inhibited	Inhibited	Inhibited	Inhibited	Inhibited	Inhibited	Inhibited	Inhibited	Inhibited	Inhibited	Inhibited	Inhibited	Inhibited	Inhibited	Inhibited	Inhibited	Inhibited	Inhibited	Inhibited
Regulation of Glucokinase by Glucokinase Regulatory Protein	Inhibited	Inhibited	Inhibited	Inhibited	Inhibited	Inhibited	Inhibited	Inhibited	Inhibited	Inhibited	Inhibited	Inhibited	Inhibited	Inhibited	Inhibited	Inhibited	Inhibited	Inhibited	Inhibited
Regulation of HSF1-mediated heat shock response	Inhibited	Inhibited	Inhibited	Inhibited	Inhibited	Inhibited	Inhibited	Inhibited	Inhibited	Inhibited	Inhibited	Inhibited	Inhibited	Inhibited	Inhibited	Inhibited	Inhibited	Inhibited	Inhibited
Regulation of IFNG signaling	Inhibited	Inhibited	Inhibited	Inhibited	Inhibited	Inhibited	Inhibited	Inhibited	Inhibited	Inhibited	Inhibited	Inhibited	Inhibited	Inhibited	Inhibited	Inhibited	Inhibited	Inhibited	Inhibited
Regulation of PLK1 Activity at G2/M Transition	Inhibited	Inhibited	Inhibited	Inhibited	Inhibited	Inhibited	Inhibited	Inhibited	Inhibited	Inhibited	Inhibited	Inhibited	Inhibited	Inhibited	Inhibited	Inhibited	Inhibited	Inhibited	Inhibited
Regulation of PTEN gene transcription	Inhibited	Inhibited	Inhibited	Inhibited	Inhibited	Inhibited	Inhibited	Inhibited	Inhibited	Inhibited	Inhibited	Inhibited	Inhibited	Inhibited	Inhibited	Inhibited	Inhibited	Inhibited	Inhibited
Regulation of signaling by CBL	Inhibited	Inhibited	Inhibited	Inhibited	Inhibited	Inhibited	Inhibited	Inhibited	Inhibited	Inhibited	Inhibited	Inhibited	Inhibited	Inhibited	Inhibited	Inhibited	Inhibited	Inhibited	Inhibited
Regulation of TP53 Activity through Acetylation	Inhibited	Inhibited	Inhibited	Inhibited	Inhibited	Inhibited	Inhibited	Inhibited	Inhibited	Inhibited	Inhibited	Inhibited	Inhibited	Inhibited	Inhibited	Inhibited	Inhibited	Inhibited	Inhibited
Regulation of TP53 Activity through Phosphorylation	Inhibited	Inhibited	Inhibited	Inhibited	Inhibited	Inhibited	Inhibited	Inhibited	Inhibited	Inhibited	Inhibited	Inhibited	Inhibited	Inhibited	Inhibited	Inhibited	Inhibited	Inhibited	Inhibited
Resolution of Sister Chromatid Cohesion	Inhibited	Inhibited	Inhibited	Inhibited	Inhibited	Inhibited	Inhibited	Inhibited	Inhibited	Inhibited	Inhibited	Inhibited	Inhibited	Inhibited	Inhibited	Inhibited	Inhibited	Inhibited	Inhibited
Respiratory electron transport	Inhibited	Inhibited	Inhibited	Inhibited	Inhibited	Inhibited	Inhibited	Inhibited	Inhibited	Inhibited	Inhibited	Inhibited	Inhibited	Inhibited	Inhibited	Inhibited	Inhibited	Inhibited	Inhibited
Respiratory electron transport, ATP synthesis by chemiosmotic coupling, and heat production by uncoupling proteins.	Inhibited	Inhibited	Inhibited	Inhibited	Inhibited	Inhibited	Inhibited	Inhibited	Inhibited	Inhibited	Inhibited	Inhibited	Inhibited	Inhibited	Inhibited	Inhibited	Inhibited	Inhibited	Inhibited
Retrograde transport at the Trans-Golgi-Network	Inhibited	Inhibited	Inhibited	Inhibited	Inhibited	Inhibited	Inhibited	Inhibited	Inhibited	Inhibited	Inhibited	Inhibited	Inhibited	Inhibited	Inhibited	Inhibited	Inhibited	Inhibited	Inhibited
Rev-mediated nuclear export of HIV RNA	Inhibited	Inhibited	Inhibited	Inhibited	Inhibited	Inhibited	Inhibited	Inhibited	Inhibited	Inhibited	Inhibited	Inhibited	Inhibited	Inhibited	Inhibited	Inhibited	Inhibited	Inhibited	Inhibited
RHO GTPases Activate Formins	Inhibited	Inhibited	Inhibited	Inhibited	Inhibited	Inhibited	Inhibited	Inhibited	Inhibited	Inhibited	Inhibited	Inhibited	Inhibited	Inhibited	Inhibited	Inhibited	Inhibited	Inhibited	Inhibited
RHO GTPases Activate NADPH Oxidases	Inhibited	Inhibited	Inhibited	Inhibited	Inhibited	Inhibited	Inhibited	Inhibited	Inhibited	Inhibited	Inhibited	Inhibited	Inhibited	Inhibited	Inhibited	Inhibited	Inhibited	Inhibited	Inhibited
RHO GTPases Activate WASPs and WAVEs	Inhibited	Inhibited	Inhibited	Inhibited	Inhibited	Inhibited	Inhibited	Inhibited	Inhibited	Inhibited	Inhibited	Inhibited	Inhibited	Inhibited	Inhibited	Inhibited	Inhibited	Inhibited	Inhibited
RNA Polymerase I Transcription Initiation	Inhibited	Inhibited	Inhibited	Inhibited	Inhibited	Inhibited	Inhibited	Inhibited	Inhibited	Inhibited	Inhibited	Inhibited	Inhibited	Inhibited	Inhibited	Inhibited	Inhibited	Inhibited	Inhibited
RNA Polymerase I Transcription Termination	Inhibited	Inhibited	Inhibited	Inhibited	Inhibited	Inhibited	Inhibited	Inhibited	Inhibited	Inhibited	Inhibited	Inhibited	Inhibited	Inhibited	Inhibited	Inhibited	Inhibited	Inhibited	Inhibited
RNA Polymerase II Pre-transcription Events	Inhibited	Inhibited	Inhibited	Inhibited	Inhibited	Inhibited	Inhibited	Inhibited	Inhibited	Inhibited	Inhibited	Inhibited	Inhibited	Inhibited	Inhibited	Inhibited	Inhibited	Inhibited	Inhibited
RNA polymerase II transcribes snRNA genes	Inhibited	Inhibited	Inhibited	Inhibited	Inhibited	Inhibited	Inhibited	Inhibited	Inhibited	Inhibited	Inhibited	Inhibited	Inhibited	Inhibited	Inhibited	Inhibited	Inhibited	Inhibited	Inhibited
RNA Polymerase II Transcription Elongation	Inhibited	Inhibited	Inhibited	Inhibited	Inhibited	Inhibited	Inhibited	Inhibited	Inhibited	Inhibited	Inhibited	Inhibited	Inhibited	Inhibited	Inhibited	Inhibited	Inhibited	Inhibited	Inhibited
RNA Polymerase II Transcription Termination	Inhibited	Inhibited	Inhibited	Inhibited	Inhibited	Inhibited	Inhibited	Inhibited	Inhibited	Inhibited	Inhibited	Inhibited	Inhibited	Inhibited	Inhibited	Inhibited	Inhibited	Inhibited	Inhibited
RNA Polymerase III Abortive And Retractive Initiation	Inhibited	Inhibited	Inhibited	Inhibited	Inhibited	Inhibited	Inhibited	Inhibited	Inhibited	Inhibited	Inhibited	Inhibited	Inhibited	Inhibited	Inhibited	Inhibited	Inhibited	Inhibited	Inhibited
RNA Polymerase III Transcription	Inhibited	Inhibited	Inhibited	Inhibited	Inhibited	Inhibited	Inhibited	Inhibited	Inhibited	Inhibited	Inhibited	Inhibited	Inhibited	Inhibited	Inhibited	Inhibited	Inhibited	Inhibited	Inhibited
Role of phospholipids in phagocytosis	Inhibited	Inhibited	Inhibited	Inhibited	Inhibited	Inhibited	Inhibited	Inhibited	Inhibited	Inhibited	Inhibited	Inhibited	Inhibited	Inhibited	Inhibited	Inhibited	Inhibited	Inhibited	Inhibited
rRNA modification in the nucleus and cytosol	Inhibited	Inhibited	Inhibited	Inhibited	Inhibited	Inhibited	Inhibited	Inhibited	Inhibited	Inhibited	Inhibited	Inhibited	Inhibited	Inhibited	Inhibited	Inhibited	Inhibited	Inhibited	Inhibited
RUNX1 and FOXP3 control the development of regulatory T lymphocytes (Tregs)	Inhibited	Inhibited	Inhibited	Inhibited	Inhibited	Inhibited	Inhibited	Inhibited	Inhibited	Inhibited	Inhibited	Inhibited	Inhibited	Inhibited	Inhibited	Inhibited	Inhibited	Inhibited	Inhibited
RUNX1 interacts with co-factors whose precise effect on RUNX1 targets is not known	Inhibited	Inhibited	Inhibited	Inhibited	Inhibited	Inhibited	Inhibited	Inhibited	Inhibited	Inhibited	Inhibited	Inhibited	Inhibited	Inhibited	Inhibited	Inhibited	Inhibited	Inhibited	Inhibited
Signal regulatory protein family interactions	Inhibited	Inhibited	Inhibited	Inhibited	Inhibited	Inhibited	Inhibited	Inhibited	Inhibited	Inhibited	Inhibited	Inhibited	Inhibited	Inhibited	Inhibited	Inhibited	Inhibited	Inhibited	Inhibited
Signaling by Erythropoietin	Inhibited	Inhibited	Inhibited	Inhibited	Inhibited	Inhibited	Inhibited	Inhibited	Inhibited	Inhibited	Inhibited	Inhibited	Inhibited	Inhibited	Inhibited	Inhibited	Inhibited	Inhibited	Inhibited
Signaling by SCF-KIT	Inhibited	Inhibited	Inhibited	Inhibited	Inhibited	Inhibited	Inhibited	Inhibited	Inhibited	Inhibited	Inhibited	Inhibited	Inhibited	Inhibited	Inhibited	Inhibited	Inhibited	Inhibited	Inhibited
Signaling by VEGF	Inhibited	Inhibited	Inhibited	Inhibited	Inhibited	Inhibited	Inhibited	Inhibited	Inhibited	Inhibited	Inhibited	Inhibited	Inhibited	Inhibited	Inhibited	Inhibited	Inhibited	Inhibited	Inhibited
snRNP Assembly	Inhibited	Inhibited	Inhibited	Inhibited	Inhibited	Inhibited	Inhibited	Inhibited	Inhibited	Inhibited	Inhibited	Inhibited	Inhibited	Inhibited	Inhibited	Inhibited	Inhibited	Inhibited	Inhibited
SUMOylation of DNA damage response and repair proteins	Inhibited	Inhibited	Inhibited	Inhibited	Inhibited	Inhibited	Inhibited	Inhibited	Inhibited	Inhibited	Inhibited	Inhibited	Inhibited	Inhibited	Inhibited	Inhibited	Inhibited	Inhibited	Inhibited
SUMOylation of DNA replication proteins	Inhibited	Inhibited	Inhibited	Inhibited	Inhibited	Inhibited	Inhibited	Inhibited	Inhibited	Inhibited	Inhibited	Inhibited	Inhibited	Inhibited	Inhibited	Inhibited	Inhibited	Inhibited	Inhibited
SUMOylation of RNA binding proteins	Inhibited	Inhibited	Inhibited	Inhibited	Inhibited	Inhibited	Inhibited	Inhibited	Inhibited	Inhibited	Inhibited	Inhibited	Inhibited	Inhibited	Inhibited	Inhibited	Inhibited	Inhibited	Inhibited
SUMOylation of SUMOylation proteins	Inhibited	Inhibited	Inhibited	Inhibited	Inhibited	Inhibited	Inhibited	Inhibited	Inhibited	Inhibited	Inhibited	Inhibited	Inhibited	Inhibited	Inhibited	Inhibited	Inhibited	Inhibited	Inhibited
SUMOylation of ubiquitinylation proteins	Inhibited	Inhibited	Inhibited	Inhibited	Inhibited	Inhibited	Inhibited	Inhibited	Inhibited	Inhibited	Inhibited	Inhibited	Inhibited	Inhibited	Inhibited	Inhibited	Inhibited	Inhibited	Inhibited
Synthesis of DNA	Inhibited	Inhibited	Inhibited	Inhibited	Inhibited	Inhibited	Inhibited	Inhibited	Inhibited	Inhibited	Inhibited	Inhibited	Inhibited	Inhibited	Inhibited	Inhibited	Inhibited	Inhibited	Inhibited
Synthesis of glycosylphosphatidylinositol (GPI)	Inhibited	Inhibited	Inhibited	Inhibited	Inhibited	Inhibited	Inhibited	Inhibited	Inhibited	Inhibited	Inhibited	Inhibited	Inhibited	Inhibited	Inhibited	Inhibited	Inhibited	Inhibited	Inhibited
Synthesis of PIPs at the plasma membrane	Inhibited	Inhibited	Inhibited	Inhibited	Inhibited	Inhibited	Inhibited	Inhibited	Inhibited	Inhibited	Inhibited	Inhibited	Inhibited	Inhibited	Inhibited	Inhibited	Inhibited	Inhibited	Inhibited
The NLRP3 inflammasome	Inhibited	Inhibited	Inhibited	Inhibited	Inhibited	Inhibited	Inhibited	Inhibited	Inhibited	Inhibited	Inhibited	Inhibited	Inhibited	Inhibited	Inhibited	Inhibited	Inhibited	Inhibited	Inhibited
The role of Nef in HIV-1 replication and disease pathogenesis	Inhibited	Inhibited	Inhibited	Inhibited	Inhibited	Inhibited	Inhibited	Inhibited	Inhibited	Inhibited	Inhibited	Inhibited	Inhibited	Inhibited	Inhibited	Inhibited	Inhibited	Inhibited	Inhibited
TNF receptor superfamily (TNFSF) members mediating non-canonical NF-kB pathway	Inhibited	Inhibited	Inhibited	Inhibited	Inhibited	Inhibited	Inhibited	Inhibited	Inhibited	Inhibited	Inhibited	Inhibited	Inhibited	Inhibited	Inhibited	Inhibited	Inhibited	Inhibited	Inhibited
TNFR2 non-canonical NF-kB pathway	Inhibited	Inhibited	Inhibited	Inhibited	Inhibited	Inhibited	Inhibited	Inhibited	Inhibited	Inhibited	Inhibited	Inhibited	Inhibited	Inhibited	Inhibited	Inhibited	Inhibited	Inhibited	Inhibited
TNFs bind their physiological receptors	Inhibited	Inhibited	Inhibited	Inhibited	Inhibited	Inhibited	Inhibited	Inhibited	Inhibited	Inhibited	Inhibited	Inhibited	Inhibited	Inhibited	Inhibited	Inhibited	Inhibited	Inhibited	Inhibited
Toll Like Receptor 10 (TLR10) Cascade	Inhibited	Inhibited	Inhibited	Inhibited	Inhibited	Inhibited	Inhibited	Inhibited	Inhibited	Inhibited	Inhibited	Inhibited	Inhibited	Inhibited	Inhibited	Inhibited	Inhibited	Inhibited	Inhibited
Toll Like Receptor 2 (TLR2) Cascade	Inhibited	Inhibited	Inhibited	Inhibited	Inhibited	Inhibited	Inhibited	Inhibited	Inhibited	Inhibited	Inhibited	Inhibited	Inhibited	Inhibited	Inhibited	Inhibited	Inhibited	Inhibited	Inhibited
Toll Like Receptor 3 (TLR3) Cascade	Inhibited	Inhibited	Inhibited	Inhibited	Inhibited	Inhibited	Inhibited	Inhibited	Inhibited	Inhibited	Inhibited	Inhibited	Inhibited	Inhibited	Inhibited	Inhibited	Inhibited	Inhibited	Inhibited
Toll Like Receptor 4 (TLR4) Cascade	Inhibited	Inhibited	Inhibited	Inhibited	Inhibited	Inhibited	Inhibited	Inhibited	Inhibited	Inhibited	Inhibited	Inhibited	Inhibited	Inhibited	Inhibited	Inhibited	Inhibited	Inhibited	Inhibited
Toll Like Receptor 5 (TLR5) Cascade	Inhibited	Inhibited	Inhibited	Inhibited	Inhibited	Inhibited	Inhibited	Inhibited	Inhibited	Inhibited	Inhibited	Inhibited	Inhibited	Inhibited	Inhibited	Inhibited	Inhibited	Inhibited	Inhibited
Toll Like Receptor 7/8 (TLR7/8) Cascade	Inhibited	Inhibited	Inhibited	Inhibited	Inhibited	Inhibited	Inhibited	Inhibited	Inhibited	Inhibited	Inhibited	Inhibited	Inhibited	Inhibited	Inhibited	Inhibited	Inhibited	Inhibited	Inhibited
Toll Like Receptor 9 (TLR9) Cascade	Inhibited	Inhibited	Inhibited	Inhibited	Inhibited	Inhibited	Inhibited	Inhibited	Inhibited	Inhibited	Inhibited	Inhibited	Inhibited	Inhibited	Inhibited	Inhibited	Inhibited	Inhibited	Inhibited
Toll Like Receptor TLR1:TLR2 Cascade	Inhibited	Inhibited	Inhibited	Inhibited	Inhibited	Inhibited	Inhibited	Inhibited	Inhibited	Inhibited	Inhibited	Inhibited	Inhibited	Inhibited	Inhibited	Inhibited	Inhibited	Inhibited	Inhibited
Toll Like Receptor TLR6:TLR2 Cascade	Inhibited	Inhibited	Inhibited	Inhibited	Inhibited	Inhibited	Inhibited	Inhibited	Inhibited	Inhibited	Inhibited	Inhibited	Inhibited	Inhibited	Inhibited	Inhibited	Inhibited	Inhibited	Inhibited
TP53 Regulates Metabolic Genes	Inhibited	Inhibited	Inhibited	Inhibited	Inhibited	Inhibited	Inhibited	Inhibited	Inhibited	Inhibited	Inhibited	Inhibited	Inhibited	Inhibited	Inhibited	Inhibited	Inhibited	Inhibited	Inhibited
TP53 Regulates Transcription of DNA Repair Genes	Inhibited	Inhibited	Inhibited	Inhibited	Inhibited	Inhibited	Inhibited	Inhibited	Inhibited	Inhibited	Inhibited	Inhibited	Inhibited	Inhibited	Inhibited	Inhibited	Inhibited	Inhibited	Inhibited
TRAF6 mediated induction of NFkB and MAP kinases upon TLR7/8 or 9 activation	Inhibited	Inhibited	Inhibited	Inhibited	Inhibited	Inhibited	Inhibited	Inhibited	Inhibited	Inhibited	Inhibited	Inhibited	Inhibited	Inhibited	Inhibited	Inhibited	Inhibited	Inhibited	Inhibited
Trafficking and processing of endosomal TLR	Inhibited	Inhibited	Inhibited	Inhibited	Inhibited	Inhibited	Inhibited	Inhibited	Inhibited	Inhibited	Inhibited	Inhibited	Inhibited	Inhibited	Inhibited	Inhibited	Inhibited	Inhibited	Inhibited
trans-Golgi Network Vesicle Budding	Inhibited	Inhibited	Inhibited	Inhibited	Inhibited	Inhibited	Inhibited	Inhibited	Inhibited	Inhibited	Inhibited	Inhibited	Inhibited	Inhibited	Inhibited	Inhibited	Inhibited	Inhibited	Inhibited
Transcription-Coupled Nucleotide Excision Repair (TC-NER)	Inhibited	Inhibited	Inhibited	Inhibited	Inhibited	Inhibited	Inhibited	Inhibited	Inhibited	Inhibited	Inhibited	Inhibited	Inhibited	Inhibited	Inhibited	Inhibited	Inhibited	Inhibited	Inhibited
Transcription of the HIV genome	Inhibited	Inhibited	Inhibited	Inhibited	Inhibited	Inhibited	Inhibited	Inhibited	Inhibited	Inhibited	Inhibited	Inhibited	Inhibited	Inhibited	Inhibited	Inhibited	Inhibited	Inhibited	Inhibited
Transcriptional activation of mitochondrial biogenesis	Inhibited	Inhibited	Inhibited	Inhibited	Inhibited	Inhibited	Inhibited	Inhibited	Inhibited	Inhibited	Inhibited	Inhibited	Inhibited	Inhibited	Inhibited	Inhibited	Inhibited	Inhibited	Inhibited
Transcriptional activity of SMAD2/SMAD3:SMAD4 heterotrimer	Inhibited	Inhibited	Inhibited	Inhibited	Inhibited	Inhibited	Inhibited	Inhibited	Inhibited	Inhibited	Inhibited	Inhibited	Inhibited	Inhibited	Inhibited	Inhibited	Inhibited	Inhibited	Inhibited
Transcriptional Regulation by E2F6	Inhibited	Inhibited	Inhibited	Inhibited	Inhibited	Inhibited	Inhibited	Inhibited	Inhibited	Inhibited	Inhibited	Inhibited	Inhibited	Inhibited	Inhibited	Inhibited	Inhibited	Inhibited	Inhibited
Transcriptional regulation of white adipocyte differentiation	Inhibited	Inhibited	Inhibited	Inhibited	Inhibited	Inhibited	Inhibited	Inhibited	Inhibited	Inhibited	Inhibited	Inhibited	Inhibited	Inhibited	Inhibited	Inhibited	Inhibited	Inhibited	Inhibited
Translocation of ZAP-70 to Immunological synapse	Inhibited	Inhibited	Inhibited	Inhibited	Inhibited	Inhibited	Inhibited	Inhibited	Inhibited	Inhibited	Inhibited	Inhibited	Inhibited	Inhibited	Inhibited	Inhibited	Inhibited	Inhibited	Inhibited
Transport of Mature mRNA derived from an Intron-Containing Transcript	Inhibited	Inhibited	Inhibited	Inhibited	Inhibited	Inhibited	Inhibited	Inhibited	Inhibited	Inhibited	Inhibited	Inhibited	Inhibited	Inhibited	Inhibited	Inhibited	Inhibited	Inhibited	Inhibited
Transport of Mature mRNA Derived from an Intronless Transcript	Inhibited	Inhibited	Inhibited	Inhibited	Inhibited	Inhibited	Inhibited	Inhibited	Inhibited	Inhibited	Inhibited	Inhibited	Inhibited	Inhibited	Inhibited	Inhibited	Inhibited	Inhibited	Inhibited
Transport of Mature mRNAs Derived from Intronless Transcripts	Inhibited	Inhibited	Inhibited	Inhibited	Inhibited	Inhibited	Inhibited	Inhibited	Inhibited	Inhibited	Inhibited	Inhibited	Inhibited	Inhibited	Inhibited	Inhibited	Inhibited	Inhibited	Inhibited
Transport of Mature Transcript to Cytoplasm	Inhibited	Inhibited	Inhibited	Inhibited	Inhibited	Inhibited	Inhibited	Inhibited	Inhibited	Inhibited	Inhibited	Inhibited	Inhibited	Inhibited	Inhibited	Inhibited	Inhibited	Inhibited	Inhibited
Transport of Ribonucleoproteins into the Host Nucleus	Inhibited	Inhibited	Inhibited	Inhibited	Inhibited	Inhibited	Inhibited	Inhibited	Inhibited	Inhibited	Inhibited	Inhibited	Inhibited	Inhibited	Inhibited	Inhibited	Inhibited	Inhibited	Inhibited
Transport of the SLBP Dependant Mature mRNA	Inhibited	Inhibited	Inhibited	Inhibited	Inhibited	Inhibited	Inhibited	Inhibited	Inhibited	Inhibited	Inhibited	Inhibited	Inhibited	Inhibited	Inhibited	Inhibited	Inhibited	Inhibited	Inhibited
Transport of the SLBP independent Mature mRNA	Inhibited	Inhibited	Inhibited	Inhibited	Inhibited	Inhibited	Inhibited	Inhibited	Inhibited	Inhibited	Inhibited	Inhibited	Inhibited	Inhibited	Inhibited	Inhibited	Inhibited	Inhibited	Inhibited
TRIF(TICAM1)-mediated TLR4 signaling	Inhibited	Inhibited	Inhibited	Inhibited	Inhibited	Inhibited	Inhibited	Inhibited	Inhibited	Inhibited	Inhibited	Inhibited	Inhibited	Inhibited	Inhibited	Inhibited	Inhibited	Inhibited	Inhibited
tRNA Aminoacylation	Inhibited	Inhibited	Inhibited	Inhibited	Inhibited	Inhibited	Inhibited	Inhibited	Inhibited	Inhibited	Inhibited	Inhibited	Inhibited	Inhibited	Inhibited	Inhibited	Inhibited	Inhibited	Inhibited
tRNA processing	Inhibited	Inhibited	Inhibited	Inhibited	Inhibited	Inhibited	Inhibited	Inhibited	Inhibited	Inhibited	Inhibited	Inhibited	Inhibited	Inhibited	Inhibited	Inhibited	Inhibited	Inhibited	Inhibited
tRNA processing in the nucleus	Inhibited	Inhibited	Inhibited	Inhibited	Inhibited	Inhibited	Inhibited	Inhibited	Inhibited	Inhibited	Inhibited	Inhibited	Inhibited	Inhibited	Inhibited	Inhibited	Inhibited	Inhibited	Inhibited
U12 Dependent Splicing	Inhibited	Inhibited	Inhibited	Inhibited	Inhibited	Inhibited	Inhibited	Inhibited	Inhibited	Inhibited	Inhibited	Inhibited	Inhibited	Inhibited	Inhibited	Inhibited	Inhibited	Inhibited	Inhibited
VEGFA-VEGFR2 Pathway	Inhibited	Inhibited	Inhibited	Inhibited	Inhibited	Inhibited	Inhibited	Inhibited	Inhibited	Inhibited	Inhibited	Inhibited	Inhibited	Inhibited	Inhibited	Inhibited	Inhibited	Inhibited	Inhibited
Viral Messenger RNA Synthesis	Inhibited	Inhibited	Inhibited	Inhibited	Inhibited	Inhibited	Inhibited	Inhibited	Inhibited	Inhibited	Inhibited	Inhibited	Inhibited	Inhibited	Inhibited	Inhibited	Inhibited	Inhibited	Inhibited
Vpr-mediated nuclear import of PICs	Inhibited	Inhibited	Inhibited	Inhibited	Inhibited	Inhibited	Inhibited	Inhibited	Inhibited	Inhibited	Inhibited	Inhibited	Inhibited	Inhibited	Inhibited	Inhibited	Inhibited	Inhibited	Inhibited
