# Supplementary material for: Analysis of Gene Signatures of Tumor Microenvironment Yields Insight Into Mechanisms of Resistance to Immunotherapy
Source: Front Bioeng Biotechnol. 2020 May 25;8:348. doi: 10.3389/fbioe.2020.00348 (PMC7263059; doi:10.3389/fbioe.2020.00348)
Supplement: Supplementary file 2 [file Presentation_1.zip › supplementary material Table5and6/Supplementary table.6.xlsx]

## Sheet: Supplementary table.6
	pSize	NDE	pNDE	tA	pPERT	pG	pGFdr	pGFWER	Status
Interleukin-6 signaling	11	1	0.585	0	NA	0.585	1	1	Inhibited
Intrinsic Pathway for Apoptosis	53	4	0.589	0	NA	0.589	1	1	Inhibited
PKB-mediated events	2	0	1	NA	NA	1	1	1	NA
PI3K Cascade	44	6	0.119	0	NA	0.119	0.88935	1	Inhibited
MAPK3 (ERK1) activation	10	1	0.551	0	NA	0.551	1	1	Inhibited
Translesion synthesis by REV1	16	0	1	NA	NA	1	1	1	NA
Translesion synthesis by Y family DNA polymerases bypasses lesions on DNA template	39	0	1	NA	NA	1	1	1	NA
Recognition of DNA damage by PCNA-containing replication complex	30	0	1	NA	NA	1	1	1	NA
Translesion Synthesis by POLH	19	0	1	NA	NA	1	1	1	NA
Recognition and association of DNA glycosylase with site containing an affected pyrimidine	48	3	0.724	0	NA	0.724	1	1	Inhibited
Cleavage of the damaged pyrimidine	48	3	0.724	0	NA	0.724	1	1	Inhibited
Recognition and association of DNA glycosylase with site containing an affected purine	48	3	0.724	0	NA	0.724	1	1	Inhibited
Cleavage of the damaged purine	48	3	0.724	0	NA	0.724	1	1	Inhibited
POLB-Dependent Long Patch Base Excision Repair	8	0	1	NA	NA	1	1	1	NA
Resolution of AP sites via the multiple-nucleotide patch replacement pathway	25	0	1	NA	NA	1	1	1	NA
Resolution of AP sites via the single-nucleotide replacement pathway	4	0	1	NA	NA	1	1	1	NA
SLBP independent Processing of Histone Pre-mRNAs	10	0	1	NA	NA	1	1	1	NA
Activation of BIM and translocation to mitochondria	3	1	0.213	0	NA	0.213	0.952209	1	Inhibited
Activation of BAD and translocation to mitochondria	15	1	0.699	0	NA	0.699	1	1	Inhibited
Activation of NOXA and translocation to mitochondria	5	1	0.33	0	NA	0.33	1	1	Inhibited
Activation and oligomerization of BAK protein	2	0	1	NA	NA	1	1	1	NA
BH3-only proteins associate with and inactivate anti-apoptotic BCL-2 members	9	0	1	NA	NA	1	1	1	NA
Release of apoptotic factors from the mitochondria	4	1	0.274	0	NA	0.274	1	1	Inhibited
Formation of apoptosome	11	1	0.585	0	NA	0.585	1	1	Inhibited
Activation of caspases through apoptosome-mediated cleavage	6	0	1	NA	NA	1	1	1	NA
Cytochrome c-mediated apoptotic response	13	1	0.646	0	NA	0.646	1	1	Inhibited
SMAC (DIABLO) binds to IAPs	7	1	0.429	0	NA	0.429	1	1	Inhibited
SMAC(DIABLO)-mediated dissociation of IAP:caspase complexes	7	1	0.429	0	NA	0.429	1	1	Inhibited
Apoptotic cleavage of cellular proteins	38	4	0.334	0	NA	0.334	1	1	Inhibited
SMAC, XIAP-regulated apoptotic response	8	1	0.473	0	NA	0.473	1	1	Inhibited
Apoptotic factor-mediated response	18	1	0.763	0	NA	0.763	1	1	Inhibited
Opioid Signalling	91	8	0.4	0	NA	0.4	1	1	Inhibited
PKA-mediated phosphorylation of CREB	9	0	1	NA	NA	1	1	1	NA
CaMK IV-mediated phosphorylation of CREB	12	1	0.617	0	NA	0.617	1	1	Inhibited
Calmodulin induced events	36	3	0.53	0	NA	0.53	1	1	Inhibited
Cam-PDE 1 activation	6	0	1	NA	NA	1	1	1	NA
phospho-PLA2 pathway	2	0	1	NA	NA	1	1	1	NA
Ca-dependent events	38	3	0.567	0	NA	0.567	1	1	Inhibited
CaM pathway	36	3	0.53	0	NA	0.53	1	1	Inhibited
G-protein mediated events	55	3	0.805	0	NA	0.805	1	1	Inhibited
PLC beta mediated events	54	3	0.795	0	NA	0.795	1	1	Inhibited
ALKBH3 mediated reversal of alkylation damage	4	0	1	NA	NA	1	1	1	NA
Electric Transmission Across Gap Junctions	4	0	1	NA	NA	1	1	1	NA
Transmission across Electrical Synapses	4	0	1	NA	NA	1	1	1	NA
Presynaptic depolarization and calcium channel opening	12	1	0.617	0	NA	0.617	1	1	Inhibited
Neurotransmitter release cycle	50	5	0.339	0	NA	0.339	1	1	Inhibited
Neurotransmitter clearance	5	1	0.33	0	NA	0.33	1	1	Inhibited
Neurotransmitter uptake and metabolism In glial cells	4	2	0.032	0	NA	0.032	0.672	1	Inhibited
Formation of RNA Pol II elongation complex	59	8	0.081	0	NA	0.081	0.816319	1	Inhibited
IRS-mediated signalling	48	6	0.16	0	NA	0.16	0.910452	1	Inhibited
RAF-independent MAPK1/3 activation	23	1	0.841	0	NA	0.841	1	1	Inhibited
MAPK1 (ERK2) activation	9	1	0.513	0	NA	0.513	1	1	Inhibited
SOS-mediated signalling	7	0	1	NA	NA	1	1	1	NA
Formation of the Early Elongation Complex	33	4	0.246	0	NA	0.246	1	1	Inhibited
Inhibition of replication initiation of damaged DNA by RB1/E2F1	12	2	0.234	0	NA	0.234	0.989871	1	Inhibited
E2F-enabled inhibition of pre-replication complex formation	9	0	1	NA	NA	1	1	1	NA
E2F mediated regulation of DNA replication	21	2	0.487	0	NA	0.487	1	1	Inhibited
Activation, translocation and oligomerization of BAX	2	0	1	NA	NA	1	1	1	NA
Activation of BH3-only proteins	30	3	0.409	0	NA	0.409	1	1	Inhibited
Effects of PIP2 hydrolysis	3	0	1	NA	NA	1	1	1	NA
Disinhibition of SNARE formation	5	0	1	NA	NA	1	1	1	NA
GPVI-mediated activation cascade	33	8	0.003	0	NA	0.003	0.2646	1	Inhibited
Platelet degranulation	7	1	0.429	0	NA	0.429	1	1	Inhibited
Downstream signaling events of B Cell Receptor (BCR)	83	13	0.01	0	NA	0.01	0.452308	1	Inhibited
Activation of NF-kappaB in B cells	67	9	0.07	0	NA	0.07	0.809887	1	Inhibited
Activation of RAS in B cells	5	0	1	NA	NA	1	1	1	NA
ISG15 antiviral mechanism	71	1	0.997	0	NA	0.997	1	1	Inhibited
Antiviral mechanism by IFN-stimulated genes	79	1	0.998	0	NA	0.998	1	1	Inhibited
Prolactin receptor signaling	14	1	0.674	0	NA	0.674	1	1	Inhibited
Signaling by NODAL	20	1	0.798	0	NA	0.798	1	1	Inhibited
Fertilization	21	2	0.487	0	NA	0.487	1	1	Inhibited
Meiotic synapsis	74	5	0.681	0	NA	0.681	1	1	Inhibited
ROS and RNS production in phagocytes	35	7	0.016	0	NA	0.016	0.555333	1	Inhibited
Signaling by FGFR in disease	63	5	0.537	0	NA	0.537	1	1	Inhibited
Signaling by ERBB2	50	3	0.75	0	NA	0.75	1	1	Inhibited
Regulation of gene expression by Hypoxia-inducible Factor	11	1	0.585	0	NA	0.585	1	1	Inhibited
Cellular response to hypoxia	75	9	0.12	0	NA	0.12	0.88935	1	Inhibited
Oxygen-dependent proline hydroxylation of Hypoxia-inducible Factor Alpha	66	9	0.065	0	NA	0.065	0.809887	1	Inhibited
Constitutive Signaling by Ligand-Responsive EGFR Cancer Variants	19	3	0.175	0	NA	0.175	0.934814	1	Inhibited
Signaling by ERBB4	58	4	0.661	0	NA	0.661	1	1	Inhibited
Cross-presentation of particulate exogenous antigens (phagosomes)	7	0	1	NA	NA	1	1	1	NA
Endosomal/Vacuolar pathway	8	0	1	NA	NA	1	1	1	NA
Cross-presentation of soluble exogenous antigens (endosomes)	45	7	0.054	0	NA	0.054	0.762048	1	Inhibited
Erythrocytes take up carbon dioxide and release oxygen	12	1	0.617	0	NA	0.617	1	1	Inhibited
Methionine salvage pathway	6	0	1	NA	NA	1	1	1	NA
Erythrocytes take up oxygen and release carbon dioxide	8	0	1	NA	NA	1	1	1	NA
SHC1 events in ERBB2 signaling	22	1	0.828	0	NA	0.828	1	1	Inhibited
PI3K events in ERBB4 signaling	10	1	0.551	0	NA	0.551	1	1	Inhibited
SHC1 events in ERBB4 signaling	14	0	1	NA	NA	1	1	1	NA
PLCG1 events in ERBB2 signaling	4	1	0.274	0	NA	0.274	1	1	Inhibited
Nuclear signaling by ERBB4	32	2	0.717	0	NA	0.717	1	1	Inhibited
Downregulation of ERBB4 signaling	9	0	1	NA	NA	1	1	1	NA
Interleukin-7 signaling	33	3	0.471	0	NA	0.471	1	1	Inhibited
Mitochondrial protein import	64	6	0.369	0	NA	0.369	1	1	Inhibited
Spry regulation of FGF signaling	16	0	1	NA	NA	1	1	1	NA
ATP sensitive Potassium channels	4	1	0.274	0	NA	0.274	1	1	Inhibited
Activation of G protein gated Potassium channels	25	4	0.121	0	NA	0.121	0.88935	1	Inhibited
Ca activated K+ channels	5	1	0.33	0	NA	0.33	1	1	Inhibited
G protein gated Potassium channels	25	4	0.121	0	NA	0.121	0.88935	1	Inhibited
Inwardly rectifying K+ channels	31	5	0.085	0	NA	0.085	0.816319	1	Inhibited
Potassium transport channels	2	0	1	NA	NA	1	1	1	NA
Potassium Channels	98	13	0.037	0	NA	0.037	0.7252	1	Inhibited
Voltage gated Potassium channels	43	6	0.109	0	NA	0.109	0.886065	1	Inhibited
Tandem pore domain potassium channels	2	0	1	NA	NA	1	1	1	NA
TWIK-releated acid-sensitive K+ channel (TASK)	2	0	1	NA	NA	1	1	1	NA
Sperm Motility And Taxes	7	1	0.429	0	NA	0.429	1	1	Inhibited
Acrosome Reaction and Sperm:Oocyte Membrane Binding	4	0	1	NA	NA	1	1	1	NA
GRB7 events in ERBB2 signaling	5	0	1	NA	NA	1	1	1	NA
betaKlotho-mediated ligand binding	3	1	0.213	0	NA	0.213	0.952209	1	Inhibited
Downregulation of ERBB2:ERBB3 signaling	13	0	1	NA	NA	1	1	1	NA
Transcription of E2F targets under negative control by DREAM complex	19	3	0.175	0	NA	0.175	0.934814	1	Inhibited
Transcription of E2F targets under negative control by p107 (RBL1) and p130 (RBL2) in complex with HDAC1	16	2	0.351	0	NA	0.351	1	1	Inhibited
Mitochondrial iron-sulfur cluster biogenesis	10	1	0.551	0	NA	0.551	1	1	Inhibited
NR1D1 (REV-ERBA) represses gene expression	3	0	1	NA	NA	1	1	1	NA
RORA activates gene expression	18	1	0.763	0	NA	0.763	1	1	Inhibited
BMAL1:CLOCK,NPAS2 activates circadian gene expression	27	2	0.625	0	NA	0.625	1	1	Inhibited
ABC transporters in lipid homeostasis	14	2	0.293	0	NA	0.293	1	1	Inhibited
Elevation of cytosolic Ca2+ levels	3	2	0.017	0	NA	0.017	0.555333	1	Inhibited
Activation of BMF and translocation to mitochondria	3	0	1	NA	NA	1	1	1	NA
Activation of PUMA and translocation to mitochondria	9	1	0.513	0	NA	0.513	1	1	Inhibited
Apoptosis induced DNA fragmentation	13	0	1	NA	NA	1	1	1	NA
Ligand-dependent caspase activation	16	0	1	NA	NA	1	1	1	NA
Extrinsic Pathway of Fibrin Clot Formation	5	1	0.33	0	NA	0.33	1	1	Inhibited
Intrinsic Pathway of Fibrin Clot Formation	21	4	0.073	0	NA	0.073	0.809887	1	Inhibited
Common Pathway of Fibrin Clot Formation	22	1	0.828	0	NA	0.828	1	1	Inhibited
Formation of Fibrin Clot (Clotting Cascade)	38	5	0.164	0	NA	0.164	0.9184	1	Inhibited
Inhibition of the proteolytic activity of APC/C required for the onset of anaphase by mitotic spindle checkpoint components	20	1	0.798	0	NA	0.798	1	1	Inhibited
Amplification of signal from the kinetochores	95	5	0.864	0	NA	0.864	1	1	Inhibited
Inactivation of APC/C via direct inhibition of the APC/C complex	20	1	0.798	0	NA	0.798	1	1	Inhibited
Amplification of signal from unattached kinetochores via a MAD2 inhibitory signal	95	5	0.864	0	NA	0.864	1	1	Inhibited
Signaling by SCF-KIT	43	4	0.423	0	NA	0.423	1	1	Inhibited
Regulation of KIT signaling	16	2	0.351	0	NA	0.351	1	1	Inhibited
Regulation of signaling by NODAL	11	0	1	NA	NA	1	1	1	NA
Collagen degradation	25	3	0.301	0	NA	0.301	1	1	Inhibited
Translocation of SLC2A4 (GLUT4) to the plasma membrane	53	3	0.784	0	NA	0.784	1	1	Inhibited
Beta defensins	7	1	0.429	0	NA	0.429	1	1	Inhibited
Defensins	11	1	0.585	0	NA	0.585	1	1	Inhibited
Alpha-defensins	4	0	1	NA	NA	1	1	1	NA
Tetrahydrobiopterin (BH4) synthesis, recycling, salvage and regulation	12	1	0.617	0	NA	0.617	1	1	Inhibited
Degradation of the extracellular matrix	96	8	0.459	0	NA	0.459	1	1	Inhibited
Collagen formation	90	8	0.388	0	NA	0.388	1	1	Inhibited
Reversible hydration of carbon dioxide	5	0	1	NA	NA	1	1	1	NA
O2/CO2 exchange in erythrocytes	13	1	0.646	0	NA	0.646	1	1	Inhibited
Acyl chain remodelling of PC	16	1	0.722	0	NA	0.722	1	1	Inhibited
Acyl chain remodeling of CL	6	0	1	NA	NA	1	1	1	NA
Acyl chain remodelling of PS	21	2	0.487	0	NA	0.487	1	1	Inhibited
Acyl chain remodelling of PE	20	2	0.462	0	NA	0.462	1	1	Inhibited
Acyl chain remodeling of DAG and TAG	7	0	1	NA	NA	1	1	1	NA
Acyl chain remodelling of PI	9	0	1	NA	NA	1	1	1	NA
Acyl chain remodelling of PG	10	0	1	NA	NA	1	1	1	NA
Hydrolysis of LPC	8	0	1	NA	NA	1	1	1	NA
Synthesis of PG	3	0	1	NA	NA	1	1	1	NA
Hydrolysis of LPE	2	0	1	NA	NA	1	1	1	NA
Synthesis of PA	26	3	0.323	0	NA	0.323	1	1	Inhibited
Synthesis of PC	20	3	0.195	0	NA	0.195	0.952209	1	Inhibited
Glycerophospholipid biosynthesis	106	9	0.428	0	NA	0.428	1	1	Inhibited
Synthesis of PE	8	0	1	NA	NA	1	1	1	NA
Synthesis of PI	5	0	1	NA	NA	1	1	1	NA
Synthesis of PIPs at the ER membrane	5	0	1	NA	NA	1	1	1	NA
Inositol phosphate metabolism	50	5	0.339	0	NA	0.339	1	1	Inhibited
PI Metabolism	78	8	0.249	0	NA	0.249	1	1	Inhibited
DAG and IP3 signaling	42	3	0.636	0	NA	0.636	1	1	Inhibited
Meiosis	109	6	0.852	0	NA	0.852	1	1	Inhibited
Cell-Cell communication	96	10	0.202	0	NA	0.202	0.952209	1	Inhibited
Signaling by Activin	13	0	1	NA	NA	1	1	1	NA
G0 and Early G1	27	4	0.149	0	NA	0.149	0.890969	1	Inhibited
Phase II - Conjugation of compounds	101	9	0.373	0	NA	0.373	1	1	Inhibited
Methylation	13	0	1	NA	NA	1	1	1	NA
Cytosolic sulfonation of small molecules	23	1	0.841	0	NA	0.841	1	1	Inhibited
Amino Acid conjugation	9	0	1	NA	NA	1	1	1	NA
Glucuronidation	23	1	0.841	0	NA	0.841	1	1	Inhibited
Glutathione conjugation	33	7	0.011	0	NA	0.011	0.473268	1	Inhibited
Elastic fibre formation	35	3	0.511	0	NA	0.511	1	1	Inhibited
Fibronectin matrix formation	6	0	1	NA	NA	1	1	1	NA
Polo-like kinase mediated events	16	0	1	NA	NA	1	1	1	NA
L13a-mediated translational silencing of Ceruloplasmin expression	109	6	0.852	0	NA	0.852	1	1	Inhibited
Eukaryotic Translation Elongation	91	3	0.975	0	NA	0.975	1	1	Inhibited
Peptide chain elongation	87	3	0.968	0	NA	0.968	1	1	Inhibited
Telomere Maintenance	77	3	0.942	0	NA	0.942	1	1	Inhibited
Gap junction trafficking and regulation	14	2	0.293	0	NA	0.293	1	1	Inhibited
Nucleotide metabolism	91	6	0.709	0	NA	0.709	1	1	Inhibited
Mitochondrial biogenesis	93	8	0.424	0	NA	0.424	1	1	Inhibited
Transport of the SLBP independent Mature mRNA	34	0	1	NA	NA	1	1	1	NA
Transport of the SLBP Dependant Mature mRNA	35	0	1	NA	NA	1	1	1	NA
Transport of Mature mRNA Derived from an Intronless Transcript	41	0	1	NA	NA	1	1	1	NA
Transport of Mature mRNAs Derived from Intronless Transcripts	42	0	1	NA	NA	1	1	1	NA
Transport of Mature mRNA derived from an Intron-Containing Transcript	73	0	1	NA	NA	1	1	1	NA
Activation of Matrix Metalloproteinases	32	1	0.923	0	NA	0.923	1	1	Inhibited
Recycling of bile acids and salts	15	1	0.699	0	NA	0.699	1	1	Inhibited
Conjugation of carboxylic acids	9	0	1	NA	NA	1	1	1	NA
Gamma-carboxylation of protein precursors	10	0	1	NA	NA	1	1	1	NA
Removal of aminoterminal propeptides from gamma-carboxylated proteins	10	0	1	NA	NA	1	1	1	NA
Gamma-carboxylation, transport, and amino-terminal cleavage of proteins	11	0	1	NA	NA	1	1	1	NA
ZBP1(DAI) mediated induction of type I IFNs	21	1	0.814	0	NA	0.814	1	1	Inhibited
IRF3 mediated activation of type 1 IFN	5	1	0.33	0	NA	0.33	1	1	Inhibited
Sulfide oxidation to sulfate	6	0	1	NA	NA	1	1	1	NA
Degradation of cysteine and homocysteine	12	0	1	NA	NA	1	1	1	NA
Cysteine formation from homocysteine	2	0	1	NA	NA	1	1	1	NA
Sulfur amino acid metabolism	26	0	1	NA	NA	1	1	1	NA
Budding and maturation of HIV virion	29	1	0.902	0	NA	0.902	1	1	Inhibited
Integration of provirus	9	1	0.513	0	NA	0.513	1	1	Inhibited
Early Phase of HIV Life Cycle	14	1	0.674	0	NA	0.674	1	1	Inhibited
Golgi Cisternae Pericentriolar Stack Reorganization	14	1	0.674	0	NA	0.674	1	1	Inhibited
Synthesis of dolichyl-phosphate mannose	3	0	1	NA	NA	1	1	1	NA
Synthesis of glycosylphosphatidylinositol (GPI)	17	2	0.38	0	NA	0.38	1	1	Inhibited
Attachment of GPI anchor to uPAR	7	1	0.429	0	NA	0.429	1	1	Inhibited
Host Interactions of HIV factors	124	23	0	0	NA	0	0	0	Inhibited
Glycosaminoglycan metabolism	115	16	0.015	0	NA	0.015	0.555333	1	Inhibited
Post-translational modification: synthesis of GPI-anchored proteins	90	6	0.699	0	NA	0.699	1	1	Inhibited
Respiratory electron transport, ATP synthesis by chemiosmotic coupling, and heat production by uncoupling proteins.	110	16	0.01	0	NA	0.01	0.452308	1	Inhibited
Formation of ATP by chemiosmotic coupling	16	1	0.722	0	NA	0.722	1	1	Inhibited
Mitochondrial transcription initiation	3	0	1	NA	NA	1	1	1	NA
Macroautophagy	91	7	0.555	0	NA	0.555	1	1	Inhibited
PKA-mediated phosphorylation of key metabolic factors	5	1	0.33	0	NA	0.33	1	1	Inhibited
Glucagon signaling in metabolic regulation	33	3	0.471	0	NA	0.471	1	1	Inhibited
Triglyceride catabolism	12	1	0.617	0	NA	0.617	1	1	Inhibited
PKA activation	7	0	1	NA	NA	1	1	1	NA
AMPK inhibits chREBP transcriptional activation activity	8	0	1	NA	NA	1	1	1	NA
Integration of energy metabolism	107	9	0.44	0	NA	0.44	1	1	Inhibited
Insulin effects increased synthesis of Xylulose-5-Phosphate	2	0	1	NA	NA	1	1	1	NA
ChREBP activates metabolic gene expression	8	1	0.473	0	NA	0.473	1	1	Inhibited
PP2A-mediated dephosphorylation of key metabolic factors	7	2	0.096	0	NA	0.096	0.838337	1	Inhibited
Keratan sulfate/keratin metabolism	31	5	0.085	0	NA	0.085	0.816319	1	Inhibited
Heparan sulfate/heparin (HS-GAG) metabolism	53	4	0.589	0	NA	0.589	1	1	Inhibited
Gamma carboxylation, hypusine formation and arylsulfatase activation	36	1	0.944	0	NA	0.944	1	1	Inhibited
Signaling by EGFR in Cancer	25	3	0.301	0	NA	0.301	1	1	Inhibited
PKA activation in glucagon signalling	17	1	0.743	0	NA	0.743	1	1	Inhibited
2-LTR circle formation	7	0	1	NA	NA	1	1	1	NA
Nef-mediates down modulation of cell surface receptors by recruiting them to clathrin adapters	20	9	0	0	NA	0	0	0	Inhibited
Nef mediated downregulation of CD28 cell surface expression	2	2	0.006	0	NA	0.006	0.407077	1	Inhibited
Nef mediated downregulation of MHC class I complex cell surface expression	9	4	0.003	0	NA	0.003	0.2646	1	Inhibited
Nef and signal transduction	5	3	0.004	0	NA	0.004	0.306783	1	Inhibited
The role of Nef in HIV-1 replication and disease pathogenesis	25	12	0	0	NA	0	0	0	Inhibited
Rev-mediated nuclear export of HIV RNA	34	0	1	NA	NA	1	1	1	NA
Collagen biosynthesis and modifying enzymes	67	7	0.254	0	NA	0.254	1	1	Inhibited
Activation of PKB	4	1	0.274	0	NA	0.274	1	1	Inhibited
mTOR signalling	40	5	0.19	0	NA	0.19	0.952209	1	Inhibited
PDE3B signalling	2	0	1	NA	NA	1	1	1	NA
Inhibition of TSC complex formation by PKB	3	0	1	NA	NA	1	1	1	NA
Regulation of cholesterol biosynthesis by SREBP (SREBF)	55	3	0.805	0	NA	0.805	1	1	Inhibited
Toll Like Receptor 4 (TLR4) Cascade	124	9	0.62	0	NA	0.62	1	1	Inhibited
Synthesis of PIPs at the plasma membrane	50	5	0.339	0	NA	0.339	1	1	Inhibited
Synthesis of PIPs at the Golgi membrane	18	0	1	NA	NA	1	1	1	NA
Synthesis of PIPs at the early endosome membrane	16	1	0.722	0	NA	0.722	1	1	Inhibited
Synthesis of PIPs at the late endosome membrane	11	0	1	NA	NA	1	1	1	NA
MyD88:MAL(TIRAP) cascade initiated on plasma membrane	94	6	0.738	0	NA	0.738	1	1	Inhibited
Sphingolipid de novo biosynthesis	40	8	0.01	0	NA	0.01	0.452308	1	Inhibited
Glycosphingolipid metabolism	37	3	0.549	0	NA	0.549	1	1	Inhibited
MyD88-independent TLR4 cascade	97	6	0.765	0	NA	0.765	1	1	Inhibited
mTORC1-mediated signalling	23	5	0.028	0	NA	0.028	0.633231	1	Inhibited
The activation of arylsulfatases	13	0	1	NA	NA	1	1	1	NA
Signaling by NTRKs	100	10	0.238	0	NA	0.238	0.99017	1	Inhibited
Complement cascade	56	8	0.063	0	NA	0.063	0.809887	1	Inhibited
Lectin pathway of complement activation	8	1	0.473	0	NA	0.473	1	1	Inhibited
Initial triggering of complement	21	3	0.216	0	NA	0.216	0.952209	1	Inhibited
Terminal pathway of complement	8	1	0.473	0	NA	0.473	1	1	Inhibited
Creation of C4 and C2 activators	14	3	0.087	0	NA	0.087	0.816319	1	Inhibited
PLC-gamma1 signalling	3	0	1	NA	NA	1	1	1	NA
Signalling to RAS	20	0	1	NA	NA	1	1	1	NA
NGF processing	4	0	1	NA	NA	1	1	1	NA
Formation of HIV elongation complex in the absence of HIV Tat	46	6	0.139	0	NA	0.139	0.890969	1	Inhibited
Formation of the HIV-1 Early Elongation Complex	33	4	0.246	0	NA	0.246	1	1	Inhibited
RNA Pol II CTD phosphorylation and interaction with CE during HIV infection	27	3	0.344	0	NA	0.344	1	1	Inhibited
HIV Transcription Initiation	47	6	0.149	0	NA	0.149	0.890969	1	Inhibited
RNA Polymerase II HIV Promoter Escape	47	6	0.149	0	NA	0.149	0.890969	1	Inhibited
HIV Transcription Elongation	44	6	0.119	0	NA	0.119	0.88935	1	Inhibited
Transcription of the HIV genome	71	9	0.093	0	NA	0.093	0.838337	1	Inhibited
Formation of HIV-1 elongation complex containing HIV-1 Tat	44	6	0.119	0	NA	0.119	0.88935	1	Inhibited
Pausing and recovery of Tat-mediated HIV elongation	32	5	0.095	0	NA	0.095	0.838337	1	Inhibited
Abortive elongation of HIV-1 transcript in the absence of Tat	23	3	0.258	0	NA	0.258	1	1	Inhibited
Tat-mediated HIV elongation arrest and recovery	32	5	0.095	0	NA	0.095	0.838337	1	Inhibited
Tat-mediated elongation of the HIV-1 transcript	44	6	0.119	0	NA	0.119	0.88935	1	Inhibited
HIV elongation arrest and recovery	34	5	0.116	0	NA	0.116	0.88935	1	Inhibited
Pausing and recovery of HIV elongation	34	5	0.116	0	NA	0.116	0.88935	1	Inhibited
Nef Mediated CD4 Down-regulation	9	4	0.003	0	NA	0.003	0.2646	1	Inhibited
Trafficking and processing of endosomal TLR	13	1	0.646	0	NA	0.646	1	1	Inhibited
Toll Like Receptor 9 (TLR9) Cascade	95	6	0.747	0	NA	0.747	1	1	Inhibited
Toll Like Receptor 10 (TLR10) Cascade	84	6	0.633	0	NA	0.633	1	1	Inhibited
Toll Like Receptor 3 (TLR3) Cascade	93	6	0.729	0	NA	0.729	1	1	Inhibited
Toll Like Receptor 5 (TLR5) Cascade	84	6	0.633	0	NA	0.633	1	1	Inhibited
Toll Like Receptor TLR1:TLR2 Cascade	94	6	0.738	0	NA	0.738	1	1	Inhibited
Toll Like Receptor 7/8 (TLR7/8) Cascade	91	6	0.709	0	NA	0.709	1	1	Inhibited
Toll Like Receptor TLR6:TLR2 Cascade	94	6	0.738	0	NA	0.738	1	1	Inhibited
Host Interactions with Influenza Factors	37	0	1	NA	NA	1	1	1	NA
Transport of Ribonucleoproteins into the Host Nucleus	31	0	1	NA	NA	1	1	1	NA
Export of Viral Ribonucleoproteins from Nucleus	31	0	1	NA	NA	1	1	1	NA
Entry of Influenza Virion into Host Cell via Endocytosis	2	1	0.148	0	NA	0.148	0.890969	1	Inhibited
NS1 Mediated Effects on Host Pathways	37	0	1	NA	NA	1	1	1	NA
Viral Messenger RNA Synthesis	43	2	0.853	0	NA	0.853	1	1	Inhibited
NEP/NS2 Interacts with the Cellular Export Machinery	31	0	1	NA	NA	1	1	1	NA
NOD1/2 Signaling Pathway	31	0	1	NA	NA	1	1	1	NA
Nucleotide-binding domain, leucine rich repeat containing receptor (NLR) signaling pathways	49	2	0.899	0	NA	0.899	1	1	Inhibited
TICAM1, RIP1-mediated IKK complex recruitment	19	0	1	NA	NA	1	1	1	NA
DDX58/IFIH1-mediated induction of interferon-alpha/beta	72	2	0.978	0	NA	0.978	1	1	Inhibited
Prolonged ERK activation events	14	0	1	NA	NA	1	1	1	NA
Regulation of Apoptosis	53	7	0.11	0	NA	0.11	0.88935	1	Inhibited
Phosphorylation of proteins involved in the G2/M transition by Cyclin A:Cdc2 complexes	3	0	1	NA	NA	1	1	1	NA
Adenylate cyclase activating pathway	10	1	0.551	0	NA	0.551	1	1	Inhibited
Adenylate cyclase inhibitory pathway	14	1	0.674	0	NA	0.674	1	1	Inhibited
Regulation of Glucokinase by Glucokinase Regulatory Protein	31	0	1	NA	NA	1	1	1	NA
Signaling by TGF-beta Receptor Complex	73	4	0.822	0	NA	0.822	1	1	Inhibited
Frs2-mediated activation	12	0	1	NA	NA	1	1	1	NA
ARMS-mediated activation	7	0	1	NA	NA	1	1	1	NA
p38MAPK events	13	0	1	NA	NA	1	1	1	NA
Packaging Of Telomere Ends	47	3	0.711	0	NA	0.711	1	1	Inhibited
Telomere Extension By Telomerase	6	0	1	NA	NA	1	1	1	NA
Binding and entry of HIV virion	4	1	0.274	0	NA	0.274	1	1	Inhibited
Formation of the active cofactor, UDP-glucuronate	3	0	1	NA	NA	1	1	1	NA
Classical antibody-mediated complement activation	6	2	0.072	0	NA	0.072	0.809887	1	Inhibited
Alternative complement activation	4	0	1	NA	NA	1	1	1	NA
APC/C:Cdc20 mediated degradation of Cyclin B	23	1	0.841	0	NA	0.841	1	1	Inhibited
Autodegradation of Cdh1 by Cdh1:APC/C	63	8	0.108	0	NA	0.108	0.882	1	Inhibited
SCF-beta-TrCP mediated degradation of Emi1	55	8	0.058	0	NA	0.058	0.788455	1	Inhibited
APC/C-mediated degradation of cell cycle proteins	86	9	0.214	0	NA	0.214	0.952209	1	Inhibited
APC/C:Cdc20 mediated degradation of Securin	67	8	0.141	0	NA	0.141	0.890969	1	Inhibited
APC/C:Cdh1 mediated degradation of Cdc20 and other APC/C:Cdh1 targeted proteins in late mitosis/early G1	72	8	0.187	0	NA	0.187	0.952209	1	Inhibited
Cdc20:Phospho-APC/C mediated degradation of Cyclin A	72	8	0.187	0	NA	0.187	0.952209	1	Inhibited
Transport and synthesis of PAPS	6	1	0.381	0	NA	0.381	1	1	Inhibited
Glutathione synthesis and recycling	12	3	0.059	0	NA	0.059	0.788455	1	Inhibited
Polymerase switching on the C-strand of the telomere	14	0	1	NA	NA	1	1	1	NA
Processive synthesis on the C-strand of the telomere	11	0	1	NA	NA	1	1	1	NA
Telomere C-strand (Lagging Strand) Synthesis	24	0	1	NA	NA	1	1	1	NA
Telomere C-strand synthesis initiation	8	0	1	NA	NA	1	1	1	NA
Removal of the Flap Intermediate from the C-strand	10	0	1	NA	NA	1	1	1	NA
Membrane binding and targetting of GAG proteins	13	0	1	NA	NA	1	1	1	NA
Synthesis And Processing Of GAG, GAGPOL Polyproteins	13	0	1	NA	NA	1	1	1	NA
Activation of C3 and C5	6	0	1	NA	NA	1	1	1	NA
Lipoprotein metabolism	64	6	0.369	0	NA	0.369	1	1	Inhibited
Assembly Of The HIV Virion	14	1	0.674	0	NA	0.674	1	1	Inhibited
Integration of viral DNA into host genomic DNA	3	0	1	NA	NA	1	1	1	NA
Interactions of Vpr with host cellular proteins	33	0	1	NA	NA	1	1	1	NA
Interactions of Tat with host cellular proteins	2	1	0.148	0	NA	0.148	0.890969	1	Inhibited
Activation of ATR in response to replication stress	37	1	0.948	0	NA	0.948	1	1	Inhibited
Conversion from APC/C:Cdc20 to APC/C:Cdh1 in late anaphase	19	1	0.781	0	NA	0.781	1	1	Inhibited
Regulation of APC/C activators between G1/S and early anaphase	80	9	0.16	0	NA	0.16	0.910452	1	Inhibited
APC/C:Cdc20 mediated degradation of mitotic proteins	75	8	0.217	0	NA	0.217	0.952209	1	Inhibited
Phosphorylation of the APC/C	19	1	0.781	0	NA	0.781	1	1	Inhibited
Phosphorylation of Emi1	6	0	1	NA	NA	1	1	1	NA
Activation of APC/C and APC/C:Cdc20 mediated degradation of mitotic proteins	76	8	0.228	0	NA	0.228	0.989871	1	Inhibited
Unwinding of DNA	11	0	1	NA	NA	1	1	1	NA
Conjugation of salicylate with glycine	8	0	1	NA	NA	1	1	1	NA
Conjugation of benzoate with glycine	6	0	1	NA	NA	1	1	1	NA
Interactions of Rev with host cellular proteins	36	0	1	NA	NA	1	1	1	NA
Retrograde neurotrophin signalling	14	3	0.087	0	NA	0.087	0.816319	1	Inhibited
Autointegration results in viral DNA circles	3	0	1	NA	NA	1	1	1	NA
Signaling by EGFR	49	6	0.172	0	NA	0.172	0.934814	1	Inhibited
Chondroitin sulfate/dermatan sulfate metabolism	50	6	0.183	0	NA	0.183	0.952209	1	Inhibited
APC-Cdc20 mediated degradation of Nek2A	25	1	0.865	0	NA	0.865	1	1	Inhibited
APC:Cdc20 mediated degradation of cell cycle proteins prior to satisfation of the cell cycle checkpoint	73	8	0.197	0	NA	0.197	0.952209	1	Inhibited
GRB2 events in EGFR signaling	13	1	0.646	0	NA	0.646	1	1	Inhibited
SRP-dependent cotranslational protein targeting to membrane	111	4	0.975	0	NA	0.975	1	1	Inhibited
DARPP-32 events	23	2	0.537	0	NA	0.537	1	1	Inhibited
GAB1 signalosome	17	3	0.138	0	NA	0.138	0.890969	1	Inhibited
SHC1 events in EGFR signaling	14	1	0.674	0	NA	0.674	1	1	Inhibited
Vpu mediated degradation of CD4	52	8	0.044	0	NA	0.044	0.760098	1	Inhibited
Vif-mediated degradation of APOBEC3G	54	8	0.053	0	NA	0.053	0.760098	1	Inhibited
APOBEC3G mediated resistance to HIV-1 infection	5	1	0.33	0	NA	0.33	1	1	Inhibited
Nuclear import of Rev protein	33	0	1	NA	NA	1	1	1	NA
Extension of Telomeres	30	0	1	NA	NA	1	1	1	NA
Vpr-mediated nuclear import of PICs	33	0	1	NA	NA	1	1	1	NA
RIP-mediated NFkB activation via ZBP1	17	0	1	NA	NA	1	1	1	NA
Serotonin Neurotransmitter Release Cycle	18	1	0.763	0	NA	0.763	1	1	Inhibited
Norepinephrine Neurotransmitter Release Cycle	18	1	0.763	0	NA	0.763	1	1	Inhibited
Acetylcholine binding and downstream events	14	0	1	NA	NA	1	1	1	NA
Toll Like Receptor 2 (TLR2) Cascade	94	6	0.738	0	NA	0.738	1	1	Inhibited
Nef Mediated CD8 Down-regulation	7	3	0.013	0	NA	0.013	0.521182	1	Inhibited
EGFR downregulation	31	3	0.43	0	NA	0.43	1	1	Inhibited
STING mediated induction of host immune responses	16	2	0.351	0	NA	0.351	1	1	Inhibited
Cytosolic sensors of pathogen-associated DNA	63	7	0.208	0	NA	0.208	0.952209	1	Inhibited
Signaling by cytosolic FGFR1 fusion mutants	18	3	0.156	0	NA	0.156	0.905211	1	Inhibited
Signaling by activated point mutants of FGFR1	11	0	1	NA	NA	1	1	1	NA
FGFR1 mutant receptor activation	29	3	0.387	0	NA	0.387	1	1	Inhibited
FGFR2 mutant receptor activation	33	2	0.732	0	NA	0.732	1	1	Inhibited
Signaling by activated point mutants of FGFR3	12	0	1	NA	NA	1	1	1	NA
Synthesis of pyrophosphates in the cytosol	10	2	0.176	0	NA	0.176	0.934814	1	Inhibited
Synthesis of IP2, IP, and Ins in the cytosol	14	1	0.674	0	NA	0.674	1	1	Inhibited
Synthesis of IPs in the nucleus	4	0	1	NA	NA	1	1	1	NA
Synthesis of IP3 and IP4 in the cytosol	23	2	0.537	0	NA	0.537	1	1	Inhibited
Regulation of beta-cell development	40	5	0.19	0	NA	0.19	0.952209	1	Inhibited
Downstream signal transduction	29	2	0.664	0	NA	0.664	1	1	Inhibited
Signaling by PDGF	53	6	0.22	0	NA	0.22	0.958222	1	Inhibited
Activation of TRKA receptors	6	1	0.381	0	NA	0.381	1	1	Inhibited
NGF-independant TRKA activation	5	1	0.33	0	NA	0.33	1	1	Inhibited
Signaling by NTRK1 (TRKA)	79	10	0.08	0	NA	0.08	0.816319	1	Inhibited
TRKA activation by NGF	2	0	1	NA	NA	1	1	1	NA
SCF(Skp2)-mediated degradation of p27/p21	60	9	0.039	0	NA	0.039	0.731872	1	Inhibited
Signalling to ERKs	34	0	1	NA	NA	1	1	1	NA
Signalling to p38 via RIT and RIN	5	0	1	NA	NA	1	1	1	NA
Digestion of dietary carbohydrate	5	0	1	NA	NA	1	1	1	NA
Cellular hexose transport	20	1	0.798	0	NA	0.798	1	1	Inhibited
Porphyrin metabolism	16	1	0.722	0	NA	0.722	1	1	Inhibited
Heme biosynthesis	11	1	0.585	0	NA	0.585	1	1	Inhibited
Heme degradation	5	0	1	NA	NA	1	1	1	NA
Signaling by FGFR	87	6	0.667	0	NA	0.667	1	1	Inhibited
FGFR3 ligand binding and activation	13	0	1	NA	NA	1	1	1	NA
FGFR2 ligand binding and activation	20	0	1	NA	NA	1	1	1	NA
FGFR1 ligand binding and activation	16	1	0.722	0	NA	0.722	1	1	Inhibited
FGFR4 ligand binding and activation	14	1	0.674	0	NA	0.674	1	1	Inhibited
FGFR1b ligand binding and activation	6	0	1	NA	NA	1	1	1	NA
FGFR3b ligand binding and activation	7	0	1	NA	NA	1	1	1	NA
FGFR3c ligand binding and activation	13	0	1	NA	NA	1	1	1	NA
FGFR1c ligand binding and activation	12	0	1	NA	NA	1	1	1	NA
FGFR1c and Klotho ligand binding and activation	3	1	0.213	0	NA	0.213	0.952209	1	Inhibited
FGFR2c ligand binding and activation	13	0	1	NA	NA	1	1	1	NA
FGFR2b ligand binding and activation	10	0	1	NA	NA	1	1	1	NA
Oligomerization of connexins into connexons	2	0	1	NA	NA	1	1	1	NA
Gap junction trafficking	12	2	0.234	0	NA	0.234	0.989871	1	Inhibited
Gap junction assembly	2	0	1	NA	NA	1	1	1	NA
Gap junction degradation	10	2	0.176	0	NA	0.176	0.934814	1	Inhibited
Pre-NOTCH Processing in the Endoplasmic Reticulum	6	1	0.381	0	NA	0.381	1	1	Inhibited
Pre-NOTCH Transcription and Translation	86	5	0.8	0	NA	0.8	1	1	Inhibited
Pre-NOTCH Processing in Golgi	18	7	0	0	NA	0	0	0	Inhibited
Pre-NOTCH Expression and Processing	102	11	0.159	0	NA	0.159	0.910452	1	Inhibited
Cholesterol biosynthesis	24	2	0.56	0	NA	0.56	1	1	Inhibited
Regulation of gap junction activity	3	0	1	NA	NA	1	1	1	NA
snRNP Assembly	53	0	1	NA	NA	1	1	1	NA
Synthesis of bile acids and bile salts	27	5	0.052	0	NA	0.052	0.760098	1	Inhibited
Digestion of dietary lipid	4	0	1	NA	NA	1	1	1	NA
Viral mRNA Translation	86	3	0.966	0	NA	0.966	1	1	Inhibited
Androgen biosynthesis	11	1	0.585	0	NA	0.585	1	1	Inhibited
Estrogen biosynthesis	5	0	1	NA	NA	1	1	1	NA
Synthesis of bile acids and bile salts via 7alpha-hydroxycholesterol	24	5	0.033	0	NA	0.033	0.684847	1	Inhibited
Axonal growth inhibition (RHOA activation)	8	0	1	NA	NA	1	1	1	NA
p75NTR signals via NF-kB	16	0	1	NA	NA	1	1	1	NA
NRAGE signals death through JNK	59	7	0.165	0	NA	0.165	0.921076	1	Inhibited
p75NTR negatively regulates cell cycle via SC1	6	0	1	NA	NA	1	1	1	NA
Ceramide signalling	3	1	0.213	0	NA	0.213	0.952209	1	Inhibited
Regulated proteolysis of p75NTR	11	2	0.205	0	NA	0.205	0.952209	1	Inhibited
p75NTR regulates axonogenesis	9	0	1	NA	NA	1	1	1	NA
p75 NTR receptor-mediated signalling	96	11	0.118	0	NA	0.118	0.88935	1	Inhibited
Synthesis of bile acids and bile salts via 24-hydroxycholesterol	14	4	0.019	0	NA	0.019	0.5586	1	Inhibited
Synthesis of bile acids and bile salts via 27-hydroxycholesterol	15	4	0.024	0	NA	0.024	0.6048	1	Inhibited
Mineralocorticoid biosynthesis	6	1	0.381	0	NA	0.381	1	1	Inhibited
Glucocorticoid biosynthesis	9	0	1	NA	NA	1	1	1	NA
Bile acid and bile salt metabolism	35	6	0.048	0	NA	0.048	0.760098	1	Inhibited
Signaling by VEGF	105	12	0.108	0	NA	0.108	0.882	1	Inhibited
Neurophilin interactions with VEGF and VEGFR	4	1	0.274	0	NA	0.274	1	1	Inhibited
VEGF ligand-receptor interactions	8	1	0.473	0	NA	0.473	1	1	Inhibited
Non-coding RNA Metabolism	53	0	1	NA	NA	1	1	1	NA
Degradation of beta-catenin by the destruction complex	82	12	0.022	0	NA	0.022	0.6048	1	Inhibited
VEGF binds to VEGFR leading to receptor dimerization	8	1	0.473	0	NA	0.473	1	1	Inhibited
Formation of annular gap junctions	9	2	0.148	0	NA	0.148	0.890969	1	Inhibited
Metabolism of steroid hormones	31	3	0.43	0	NA	0.43	1	1	Inhibited
Pregnenolone biosynthesis	8	2	0.121	0	NA	0.121	0.88935	1	Inhibited
Beta-catenin phosphorylation cascade	17	3	0.138	0	NA	0.138	0.890969	1	Inhibited
GRB2 events in ERBB2 signaling	16	1	0.722	0	NA	0.722	1	1	Inhibited
PI3K events in ERBB2 signaling	16	2	0.351	0	NA	0.351	1	1	Inhibited
Cobalamin (Cbl, vitamin B12) transport and metabolism	20	1	0.798	0	NA	0.798	1	1	Inhibited
Metabolism of folate and pterines	15	1	0.699	0	NA	0.699	1	1	Inhibited
Biotin transport and metabolism	11	1	0.585	0	NA	0.585	1	1	Inhibited
Coenzyme A biosynthesis	8	0	1	NA	NA	1	1	1	NA
Vitamin D (calciferol) metabolism	10	0	1	NA	NA	1	1	1	NA
Nicotinate metabolism	27	1	0.885	0	NA	0.885	1	1	Inhibited
Vitamin B1 (thiamin) metabolism	5	1	0.33	0	NA	0.33	1	1	Inhibited
Vitamin C (ascorbate) metabolism	6	0	1	NA	NA	1	1	1	NA
Vitamin B2 (riboflavin) metabolism	7	2	0.096	0	NA	0.096	0.838337	1	Inhibited
Metabolism of water-soluble vitamins and cofactors	118	7	0.811	0	NA	0.811	1	1	Inhibited
A tetrasaccharide linker sequence is required for GAG synthesis	26	2	0.604	0	NA	0.604	1	1	Inhibited
Nicotinamide salvaging	17	1	0.743	0	NA	0.743	1	1	Inhibited
Signaling by NOTCH1	73	8	0.197	0	NA	0.197	0.952209	1	Inhibited
Signaling by NOTCH2	33	5	0.105	0	NA	0.105	0.869577	1	Inhibited
PI3K/AKT activation	8	2	0.121	0	NA	0.121	0.88935	1	Inhibited
AKT phosphorylates targets in the cytosol	14	0	1	NA	NA	1	1	1	NA
AKT phosphorylates targets in the nucleus	9	2	0.148	0	NA	0.148	0.890969	1	Inhibited
Nuclear Events (kinase and transcription factor activation)	25	4	0.121	0	NA	0.121	0.88935	1	Inhibited
Signalling to STAT3	3	0	1	NA	NA	1	1	1	NA
ERK/MAPK targets	22	4	0.084	0	NA	0.084	0.816319	1	Inhibited
Signalling to ERK5	2	0	1	NA	NA	1	1	1	NA
PPARA activates gene expression	117	8	0.685	0	NA	0.685	1	1	Inhibited
Vitamin B5 (pantothenate) metabolism	17	0	1	NA	NA	1	1	1	NA
Negative regulation of the PI3K/AKT network	109	11	0.215	0	NA	0.215	0.952209	1	Inhibited
CREB phosphorylation	7	1	0.429	0	NA	0.429	1	1	Inhibited
ER to Golgi Anterograde Transport	135	9	0.718	0	NA	0.718	1	1	Inhibited
trans-Golgi Network Vesicle Budding	72	6	0.48	0	NA	0.48	1	1	Inhibited
Import of palmitoyl-CoA into the mitochondrial matrix	12	1	0.617	0	NA	0.617	1	1	Inhibited
Signaling by BMP	28	3	0.366	0	NA	0.366	1	1	Inhibited
WNT mediated activation of DVL	8	0	1	NA	NA	1	1	1	NA
Formation of the beta-catenin:TCF transactivating complex	84	4	0.895	0	NA	0.895	1	1	Inhibited
G-protein activation	28	3	0.366	0	NA	0.366	1	1	Inhibited
Metabolism of nitric oxide: eNOS activation and regulation	13	1	0.646	0	NA	0.646	1	1	Inhibited
Assembly of collagen fibrils and other multimeric structures	53	5	0.386	0	NA	0.386	1	1	Inhibited
Metabolism of Angiotensinogen to Angiotensins	17	1	0.743	0	NA	0.743	1	1	Inhibited
Keratan sulfate biosynthesis	26	5	0.045	0	NA	0.045	0.760098	1	Inhibited
Keratan sulfate degradation	5	0	1	NA	NA	1	1	1	NA
Chondroitin sulfate biosynthesis	20	4	0.063	0	NA	0.063	0.809887	1	Inhibited
Dermatan sulfate biosynthesis	11	0	1	NA	NA	1	1	1	NA
HS-GAG biosynthesis	30	4	0.196	0	NA	0.196	0.952209	1	Inhibited
HS-GAG degradation	21	2	0.487	0	NA	0.487	1	1	Inhibited
CS/DS degradation	7	0	1	NA	NA	1	1	1	NA
Phosphorylation of CD3 and TCR zeta chains	20	5	0.016	0	NA	0.016	0.555333	1	Inhibited
Translocation of ZAP-70 to Immunological synapse	17	4	0.037	0	NA	0.037	0.7252	1	Inhibited
Generation of second messenger molecules	31	6	0.028	0	NA	0.028	0.633231	1	Inhibited
Calcineurin activates NFAT	11	4	0.007	0	NA	0.007	0.441	1	Inhibited
ERKs are inactivated	13	2	0.264	0	NA	0.264	1	1	Inhibited
Cell surface interactions at the vascular wall	126	25	0	0	NA	0	0	0	Inhibited
Signaling by Hippo	20	2	0.462	0	NA	0.462	1	1	Inhibited
Fcgamma receptor (FCGR) dependent phagocytosis	85	13	0.013	0	NA	0.013	0.521182	1	Inhibited
FCGR activation	12	3	0.059	0	NA	0.059	0.788455	1	Inhibited
Regulation of actin dynamics for phagocytic cup formation	61	10	0.017	0	NA	0.017	0.555333	1	Inhibited
Role of phospholipids in phagocytosis	24	6	0.008	0	NA	0.008	0.452308	1	Inhibited
YAP1- and WWTR1 (TAZ)-stimulated gene expression	15	1	0.699	0	NA	0.699	1	1	Inhibited
FGFR3 mutant receptor activation	12	0	1	NA	NA	1	1	1	NA
Activated point mutants of FGFR2	17	0	1	NA	NA	1	1	1	NA
eNOS activation	9	1	0.513	0	NA	0.513	1	1	Inhibited
NOSTRIN mediated eNOS trafficking	5	0	1	NA	NA	1	1	1	NA
NOSIP mediated eNOS trafficking	2	0	1	NA	NA	1	1	1	NA
MicroRNA (miRNA) biogenesis	23	2	0.537	0	NA	0.537	1	1	Inhibited
COPII-mediated vesicle transport	68	4	0.777	0	NA	0.777	1	1	Inhibited
Regulation of pyruvate dehydrogenase (PDH) complex	15	2	0.322	0	NA	0.322	1	1	Inhibited
alpha-linolenic (omega3) and linoleic (omega6) acid metabolism	13	0	1	NA	NA	1	1	1	NA
Linoleic acid (LA) metabolism	8	0	1	NA	NA	1	1	1	NA
alpha-linolenic acid (ALA) metabolism	13	0	1	NA	NA	1	1	1	NA
Hypusinylation	4	1	0.274	0	NA	0.274	1	1	Inhibited
Cell death signalling via NRAGE, NRIF and NADE	76	10	0.065	0	NA	0.065	0.809887	1	Inhibited
NFG and proNGF binds to p75NTR	2	0	1	NA	NA	1	1	1	NA
NADE modulates death signalling	6	1	0.381	0	NA	0.381	1	1	Inhibited
NRIF signals cell death from the nucleus	16	2	0.351	0	NA	0.351	1	1	Inhibited
p75NTR recruits signalling complexes	13	0	1	NA	NA	1	1	1	NA
NF-kB is activated and signals survival	13	0	1	NA	NA	1	1	1	NA
Axonal growth stimulation	4	0	1	NA	NA	1	1	1	NA
Metabolism of amine-derived hormones	17	1	0.743	0	NA	0.743	1	1	Inhibited
Glycoprotein hormones	11	1	0.585	0	NA	0.585	1	1	Inhibited
Catecholamine biosynthesis	4	0	1	NA	NA	1	1	1	NA
Serotonin and melatonin biosynthesis	4	0	1	NA	NA	1	1	1	NA
Peptide hormone biosynthesis	13	1	0.646	0	NA	0.646	1	1	Inhibited
Thyroxine biosynthesis	7	1	0.429	0	NA	0.429	1	1	Inhibited
Astrocytic Glutamate-Glutamine Uptake And Metabolism	4	2	0.032	0	NA	0.032	0.672	1	Inhibited
Glutamate Neurotransmitter Release Cycle	18	1	0.763	0	NA	0.763	1	1	Inhibited
Regulation of gene expression in late stage (branching morphogenesis) pancreatic bud precursor cells	16	1	0.722	0	NA	0.722	1	1	Inhibited
Regulation of gene expression in beta cells	20	3	0.195	0	NA	0.195	0.952209	1	Inhibited
Regulation of gene expression in endocrine-committed (NEUROG3+) progenitor cells	4	0	1	NA	NA	1	1	1	NA
Regulation of gene expression in early pancreatic precursor cells	8	1	0.473	0	NA	0.473	1	1	Inhibited
PECAM1 interactions	12	5	0.001	0	NA	0.001	0.126	1	Inhibited
Basigin interactions	25	4	0.121	0	NA	0.121	0.88935	1	Inhibited
Tie2 Signaling	18	3	0.156	0	NA	0.156	0.905211	1	Inhibited
Gene Silencing by RNA	126	7	0.86	0	NA	0.86	1	1	Inhibited
AKT-mediated inactivation of FOXO1A	4	1	0.274	0	NA	0.274	1	1	Inhibited
Regulation of PAK-2p34 activity by PS-GAP/RHG10	2	0	1	NA	NA	1	1	1	NA
Regulation of activated PAK-2p34 by proteasome mediated degradation	50	7	0.086	0	NA	0.086	0.816319	1	Inhibited
Stimulation of the cell death response by PAK-2p34	2	0	1	NA	NA	1	1	1	NA
Cytochrome P450 - arranged by substrate type	45	3	0.682	0	NA	0.682	1	1	Inhibited
Phase I - Functionalization of compounds	100	11	0.145	0	NA	0.145	0.890969	1	Inhibited
Endogenous sterols	14	2	0.293	0	NA	0.293	1	1	Inhibited
Xenobiotics	22	1	0.828	0	NA	0.828	1	1	Inhibited
NOTCH1 Intracellular Domain Regulates Transcription	47	3	0.711	0	NA	0.711	1	1	Inhibited
Activated NOTCH1 Transmits Signal to the Nucleus	31	5	0.085	0	NA	0.085	0.816319	1	Inhibited
PRC2 methylates histones and DNA	66	2	0.967	0	NA	0.967	1	1	Inhibited
Dopamine Neurotransmitter Release Cycle	23	1	0.841	0	NA	0.841	1	1	Inhibited
EGFR interacts with phospholipase C-gamma	9	1	0.513	0	NA	0.513	1	1	Inhibited
Molecules associated with elastic fibres	24	3	0.279	0	NA	0.279	1	1	Inhibited
Synthesis of epoxy (EET) and dihydroxyeicosatrienoic acids (DHET)	8	0	1	NA	NA	1	1	1	NA
Synthesis of 5-eicosatetraenoic acids	5	0	1	NA	NA	1	1	1	NA
Synthesis of Leukotrienes (LT) and Eoxins (EX)	20	0	1	NA	NA	1	1	1	NA
Synthesis of Lipoxins (LX)	5	0	1	NA	NA	1	1	1	NA
Synthesis of 12-eicosatetraenoic acid derivatives	7	0	1	NA	NA	1	1	1	NA
Arachidonic acid metabolism	53	4	0.589	0	NA	0.589	1	1	Inhibited
Synthesis of 15-eicosatetraenoic acid derivatives	6	1	0.381	0	NA	0.381	1	1	Inhibited
Ubiquinol biosynthesis	8	1	0.473	0	NA	0.473	1	1	Inhibited
Hyaluronan metabolism	10	2	0.176	0	NA	0.176	0.934814	1	Inhibited
Transcriptional activation of mitochondrial biogenesis	56	4	0.633	0	NA	0.633	1	1	Inhibited
Activation of PPARGC1A (PGC-1alpha) by phosphorylation	10	0	1	NA	NA	1	1	1	NA
Integrin cell surface interactions	66	16	0	0	NA	0	0	0	Inhibited
Hyaluronan uptake and degradation	10	2	0.176	0	NA	0.176	0.934814	1	Inhibited
Abacavir transmembrane transport	5	0	1	NA	NA	1	1	1	NA
Abacavir transport and metabolism	10	0	1	NA	NA	1	1	1	NA
Abacavir metabolism	4	0	1	NA	NA	1	1	1	NA
Synthesis of Prostaglandins (PG) and Thromboxanes (TX)	15	3	0.103	0	NA	0.103	0.8652	1	Inhibited
Scavenging of heme from plasma	12	1	0.617	0	NA	0.617	1	1	Inhibited
DAP12 interactions	40	7	0.031	0	NA	0.031	0.666878	1	Inhibited
Binding and Uptake of Ligands by Scavenger Receptors	40	4	0.37	0	NA	0.37	1	1	Inhibited
Downregulation of TGF-beta receptor signaling	26	1	0.875	0	NA	0.875	1	1	Inhibited
TGF-beta receptor signaling activates SMADs	32	1	0.923	0	NA	0.923	1	1	Inhibited
TGF-beta receptor signaling in EMT (epithelial to mesenchymal transition)	16	2	0.351	0	NA	0.351	1	1	Inhibited
Transcriptional activity of SMAD2/SMAD3:SMAD4 heterotrimer	44	2	0.862	0	NA	0.862	1	1	Inhibited
Downregulation of SMAD2/3:SMAD4 transcriptional activity	23	1	0.841	0	NA	0.841	1	1	Inhibited
SMAD2/SMAD3:SMAD4 heterotrimer regulates transcription	32	2	0.717	0	NA	0.717	1	1	Inhibited
EGFR Transactivation by Gastrin	9	1	0.513	0	NA	0.513	1	1	Inhibited
The retinoid cycle in cones (daylight vision)	4	0	1	NA	NA	1	1	1	NA
Visual phototransduction	96	10	0.202	0	NA	0.202	0.952209	1	Inhibited
NOTCH2 intracellular domain regulates transcription	12	1	0.617	0	NA	0.617	1	1	Inhibited
Anchoring fibril formation	7	1	0.429	0	NA	0.429	1	1	Inhibited
PI3K/AKT Signaling in Cancer	99	10	0.229	0	NA	0.229	0.989871	1	Inhibited
Constitutive Signaling by Aberrant PI3K in Cancer	75	8	0.217	0	NA	0.217	0.952209	1	Inhibited
Crosslinking of collagen fibrils	10	2	0.176	0	NA	0.176	0.934814	1	Inhibited
Condensation of Prophase Chromosomes	67	3	0.897	0	NA	0.897	1	1	Inhibited
Signaling by Type 1 Insulin-like Growth Factor 1 Receptor (IGF1R)	54	9	0.021	0	NA	0.021	0.588	1	Inhibited
Metabolism of ingested SeMet, Sec, MeSec into H2Se	8	0	1	NA	NA	1	1	1	NA
Selenoamino acid metabolism	113	4	0.978	0	NA	0.978	1	1	Inhibited
Metabolism of ingested H2SeO4 and H2SeO3 into H2Se	3	1	0.213	0	NA	0.213	0.952209	1	Inhibited
Selenocysteine synthesis	90	3	0.973	0	NA	0.973	1	1	Inhibited
DAP12 signaling	29	7	0.005	0	NA	0.005	0.3528	1	Inhibited
Activation of gene expression by SREBF (SREBP)	42	3	0.636	0	NA	0.636	1	1	Inhibited
IGF1R signaling cascade	53	8	0.048	0	NA	0.048	0.760098	1	Inhibited
IRS-related events triggered by IGF1R	52	8	0.044	0	NA	0.044	0.760098	1	Inhibited
SHC-related events triggered by IGF1R	9	2	0.148	0	NA	0.148	0.890969	1	Inhibited
Retinoid cycle disease events	7	0	1	NA	NA	1	1	1	NA
The canonical retinoid cycle in rods (twilight vision)	21	0	1	NA	NA	1	1	1	NA
MASTL Facilitates Mitotic Progression	10	1	0.551	0	NA	0.551	1	1	Inhibited
Establishment of Sister Chromatid Cohesion	11	0	1	NA	NA	1	1	1	NA
Cohesin Loading onto Chromatin	10	0	1	NA	NA	1	1	1	NA
Antagonism of Activin by Follistatin	4	0	1	NA	NA	1	1	1	NA
Diseases associated with visual transduction	7	0	1	NA	NA	1	1	1	NA
Activation of the phototransduction cascade	11	1	0.585	0	NA	0.585	1	1	Inhibited
Resolution of Sister Chromatid Cohesion	108	5	0.925	0	NA	0.925	1	1	Inhibited
Condensation of Prometaphase Chromosomes	11	0	1	NA	NA	1	1	1	NA
The phototransduction cascade	37	4	0.316	0	NA	0.316	1	1	Inhibited
Inactivation, recovery and regulation of the phototransduction cascade	31	4	0.212	0	NA	0.212	0.952209	1	Inhibited
Interaction With Cumulus Cells And The Zona Pellucida	10	1	0.551	0	NA	0.551	1	1	Inhibited
Oxidative Stress Induced Senescence	117	5	0.952	0	NA	0.952	1	1	Inhibited
Senescence-Associated Secretory Phenotype (SASP)	103	5	0.905	0	NA	0.905	1	1	Inhibited
Formation of Senescence-Associated Heterochromatin Foci (SAHF)	16	0	1	NA	NA	1	1	1	NA
Oncogene Induced Senescence	33	3	0.471	0	NA	0.471	1	1	Inhibited
DNA Damage/Telomere Stress Induced Senescence	75	4	0.838	0	NA	0.838	1	1	Inhibited
TRIF-mediated programmed cell death	9	0	1	NA	NA	1	1	1	NA
Cytosolic iron-sulfur cluster assembly	13	0	1	NA	NA	1	1	1	NA
Regulation of PLK1 Activity at G2/M Transition	87	8	0.352	0	NA	0.352	1	1	Inhibited
Signaling by Leptin	11	0	1	NA	NA	1	1	1	NA
Signaling by NOTCH1 PEST Domain Mutants in Cancer	58	7	0.155	0	NA	0.155	0.905211	1	Inhibited
Signaling by NOTCH1 in Cancer	58	7	0.155	0	NA	0.155	0.905211	1	Inhibited
FBXW7 Mutants and NOTCH1 in Cancer	4	1	0.274	0	NA	0.274	1	1	Inhibited
Constitutive Signaling by NOTCH1 PEST Domain Mutants	58	7	0.155	0	NA	0.155	0.905211	1	Inhibited
Loss of Function of FBXW7 in Cancer and NOTCH1 Signaling	4	1	0.274	0	NA	0.274	1	1	Inhibited
Acetylcholine Neurotransmitter Release Cycle	17	0	1	NA	NA	1	1	1	NA
Caspase-mediated cleavage of cytoskeletal proteins	12	1	0.617	0	NA	0.617	1	1	Inhibited
Insulin processing	22	4	0.084	0	NA	0.084	0.816319	1	Inhibited
Signaling by NOTCH1 t(7;9)(NOTCH1:M1580_K2555) Translocation Mutant	3	0	1	NA	NA	1	1	1	NA
Constitutive Signaling by NOTCH1 t(7;9)(NOTCH1:M1580_K2555) Translocation Mutant	3	0	1	NA	NA	1	1	1	NA
Stimuli-sensing channels	102	4	0.959	0	NA	0.959	1	1	Inhibited
EPH-Ephrin signaling	91	10	0.16	0	NA	0.16	0.910452	1	Inhibited
Signaling by NOTCH1 HD Domain Mutants in Cancer	15	2	0.322	0	NA	0.322	1	1	Inhibited
Constitutive Signaling by NOTCH1 HD Domain Mutants	15	2	0.322	0	NA	0.322	1	1	Inhibited
Role of LAT2/NTAL/LAB on calcium mobilization	12	4	0.01	0	NA	0.01	0.452308	1	Inhibited
Ficolins bind to repetitive carbohydrate structures on the target cell surface	5	1	0.33	0	NA	0.33	1	1	Inhibited
FCERI mediated MAPK activation	29	3	0.387	0	NA	0.387	1	1	Inhibited
FCERI mediated Ca+2 mobilization	30	8	0.002	0	NA	0.002	0.207529	1	Inhibited
FCERI mediated NF-kB activation	75	9	0.12	0	NA	0.12	0.88935	1	Inhibited
POU5F1 (OCT4), SOX2, NANOG repress genes related to differentiation	3	0	1	NA	NA	1	1	1	NA
POU5F1 (OCT4), SOX2, NANOG activate genes related to proliferation	13	0	1	NA	NA	1	1	1	NA
Signaling by NOTCH1 HD+PEST Domain Mutants in Cancer	58	7	0.155	0	NA	0.155	0.905211	1	Inhibited
Constitutive Signaling by NOTCH1 HD+PEST Domain Mutants	58	7	0.155	0	NA	0.155	0.905211	1	Inhibited
NOTCH2 Activation and Transmission of Signal to the Nucleus	22	4	0.084	0	NA	0.084	0.816319	1	Inhibited
Peptide hormone metabolism	83	10	0.103	0	NA	0.103	0.8652	1	Inhibited
Nuclear Envelope Breakdown	52	2	0.917	0	NA	0.917	1	1	Inhibited
Activation of NIMA Kinases NEK9, NEK6, NEK7	7	0	1	NA	NA	1	1	1	NA
Initiation of Nuclear Envelope Reformation	13	1	0.646	0	NA	0.646	1	1	Inhibited
Nuclear Envelope Reassembly	13	1	0.646	0	NA	0.646	1	1	Inhibited
Laminin interactions	23	4	0.095	0	NA	0.095	0.838337	1	Inhibited
Syndecan interactions	20	2	0.462	0	NA	0.462	1	1	Inhibited
Non-integrin membrane-ECM interactions	40	5	0.19	0	NA	0.19	0.952209	1	Inhibited
ECM proteoglycans	52	8	0.044	0	NA	0.044	0.760098	1	Inhibited
Scavenging by Class B Receptors	5	0	1	NA	NA	1	1	1	NA
Scavenging by Class A Receptors	19	1	0.781	0	NA	0.781	1	1	Inhibited
Scavenging by Class F Receptors	6	2	0.072	0	NA	0.072	0.809887	1	Inhibited
Scavenging by Class H Receptors	4	0	1	NA	NA	1	1	1	NA
SUMO is conjugated to E1 (UBA2:SAE1)	5	0	1	NA	NA	1	1	1	NA
SUMO is transferred from E1 to E2 (UBE2I, UBC9)	7	0	1	NA	NA	1	1	1	NA
SUMO is proteolytically processed	6	0	1	NA	NA	1	1	1	NA
SUMOylation of DNA damage response and repair proteins	76	2	0.983	0	NA	0.983	1	1	Inhibited
DEx/H-box helicases activate type I IFN and inflammatory cytokines production	7	0	1	NA	NA	1	1	1	NA
LRR FLII-interacting protein 1 (LRRFIP1) activates type I IFN production	5	1	0.33	0	NA	0.33	1	1	Inhibited
Regulation of innate immune responses to cytosolic DNA	14	1	0.674	0	NA	0.674	1	1	Inhibited
HDACs deacetylate histones	88	3	0.97	0	NA	0.97	1	1	Inhibited
PKMTs methylate histone lysines	68	4	0.777	0	NA	0.777	1	1	Inhibited
HDMs demethylate histones	47	2	0.886	0	NA	0.886	1	1	Inhibited
RMTs methylate histone arginines	73	4	0.822	0	NA	0.822	1	1	Inhibited
Processing and activation of SUMO	10	0	1	NA	NA	1	1	1	NA
Glycogen storage diseases	13	1	0.646	0	NA	0.646	1	1	Inhibited
SUMOylation of transcription factors	20	2	0.462	0	NA	0.462	1	1	Inhibited
SUMOylation of ubiquitinylation proteins	38	0	1	NA	NA	1	1	1	NA
WNT ligand biogenesis and trafficking	26	2	0.604	0	NA	0.604	1	1	Inhibited
STAT6-mediated induction of chemokines	3	0	1	NA	NA	1	1	1	NA
IRF3-mediated induction of type I IFN	13	2	0.264	0	NA	0.264	1	1	Inhibited
Defects in cobalamin (B12) metabolism	6	0	1	NA	NA	1	1	1	NA
Defects in vitamin and cofactor metabolism	13	0	1	NA	NA	1	1	1	NA
Detoxification of Reactive Oxygen Species	35	2	0.762	0	NA	0.762	1	1	Inhibited
Nuclear Pore Complex (NPC) Disassembly	35	0	1	NA	NA	1	1	1	NA
Loss of Function of SMAD2/3 in Cancer	6	1	0.381	0	NA	0.381	1	1	Inhibited
Signaling by TGF-beta Receptor Complex in Cancer	7	1	0.429	0	NA	0.429	1	1	Inhibited
SMAD2/3 Phosphorylation Motif Mutants in Cancer	6	1	0.381	0	NA	0.381	1	1	Inhibited
Glycogen synthesis	16	1	0.722	0	NA	0.722	1	1	Inhibited
Defects in biotin (Btn) metabolism	7	0	1	NA	NA	1	1	1	NA
Defective AMN causes hereditary megaloblastic anemia 1	2	0	1	NA	NA	1	1	1	NA
Defective CUBN causes hereditary megaloblastic anemia 1	2	0	1	NA	NA	1	1	1	NA
Defective MTRR causes methylmalonic aciduria and homocystinuria type cblE	2	0	1	NA	NA	1	1	1	NA
Defective MTR causes methylmalonic aciduria and homocystinuria type cblG	2	0	1	NA	NA	1	1	1	NA
Defective MMAA causes methylmalonic aciduria type cblA	2	0	1	NA	NA	1	1	1	NA
Defective MUT causes methylmalonic aciduria mut type	2	0	1	NA	NA	1	1	1	NA
Regulation by c-FLIP	11	0	1	NA	NA	1	1	1	NA
Regulation of HSF1-mediated heat shock response	69	8	0.158	0	NA	0.158	0.910452	1	Inhibited
HSP90 chaperone cycle for SHRs	38	7	0.024	0	NA	0.024	0.6048	1	Inhibited
HSF1 activation	12	2	0.234	0	NA	0.234	0.989871	1	Inhibited
Cellular response to heat stress	89	10	0.145	0	NA	0.145	0.890969	1	Inhibited
Attenuation phase	14	2	0.293	0	NA	0.293	1	1	Inhibited
HSF1-dependent transactivation	24	3	0.279	0	NA	0.279	1	1	Inhibited
Defective HLCS causes multiple carboxylase deficiency	7	0	1	NA	NA	1	1	1	NA
Autodegradation of the E3 ubiquitin ligase COP1	52	7	0.102	0	NA	0.102	0.865038	1	Inhibited
Notch-HLH transcription pathway	28	3	0.366	0	NA	0.366	1	1	Inhibited
Regulation of ornithine decarboxylase (ODC)	51	7	0.094	0	NA	0.094	0.838337	1	Inhibited
Agmatine biosynthesis	2	1	0.148	0	NA	0.148	0.890969	1	Inhibited
Interconversion of polyamines	2	1	0.148	0	NA	0.148	0.890969	1	Inhibited
Metabolism of polyamines	58	10	0.012	0	NA	0.012	0.504	1	Inhibited
Apoptotic cleavage of cell adhesion proteins	11	1	0.585	0	NA	0.585	1	1	Inhibited
Amino acid transport across the plasma membrane	30	4	0.196	0	NA	0.196	0.952209	1	Inhibited
Breakdown of the nuclear lamina	3	1	0.213	0	NA	0.213	0.952209	1	Inhibited
Integrin alphaIIb beta3 signaling	27	5	0.052	0	NA	0.052	0.760098	1	Inhibited
GRB2:SOS provides linkage to MAPK signaling for Integrins	15	2	0.322	0	NA	0.322	1	1	Inhibited
Diseases associated with glycosaminoglycan metabolism	36	5	0.139	0	NA	0.139	0.890969	1	Inhibited
Defective B4GALT7 causes EDS, progeroid type	20	2	0.462	0	NA	0.462	1	1	Inhibited
Defective B3GAT3 causes JDSSDHD	20	2	0.462	0	NA	0.462	1	1	Inhibited
Defective CHST3 causes SEDCJD	8	1	0.473	0	NA	0.473	1	1	Inhibited
Defective CHST14 causes EDS, musculocontractural type	8	0	1	NA	NA	1	1	1	NA
Defective CHSY1 causes TPBS	8	0	1	NA	NA	1	1	1	NA
Loss of Function of TGFBR2 in Cancer	3	1	0.213	0	NA	0.213	0.952209	1	Inhibited
TGFBR2 Kinase Domain Mutants in Cancer	3	1	0.213	0	NA	0.213	0.952209	1	Inhibited
Defective CHST6 causes MCDC1	7	1	0.429	0	NA	0.429	1	1	Inhibited
Defective EXT2 causes exostoses 2	14	2	0.293	0	NA	0.293	1	1	Inhibited
Defective ST3GAL3 causes MCT12 and EIEE15	7	1	0.429	0	NA	0.429	1	1	Inhibited
Defective B4GALT1 causes B4GALT1-CDG (CDG-2d)	7	2	0.096	0	NA	0.096	0.838337	1	Inhibited
Defective EXT1 causes exostoses 1, TRPS2 and CHDS	14	2	0.293	0	NA	0.293	1	1	Inhibited
TGFBR1 KD Mutants in Cancer	3	1	0.213	0	NA	0.213	0.952209	1	Inhibited
Loss of Function of TGFBR1 in Cancer	4	1	0.274	0	NA	0.274	1	1	Inhibited
TGFBR1 LBD Mutants in Cancer	4	1	0.274	0	NA	0.274	1	1	Inhibited
p130Cas linkage to MAPK signaling for integrins	15	2	0.322	0	NA	0.322	1	1	Inhibited
Class B/2 (Secretin family receptors)	90	9	0.254	0	NA	0.254	1	1	Inhibited
Netrin-1 signaling	49	3	0.737	0	NA	0.737	1	1	Inhibited
Nephrin family interactions	22	3	0.237	0	NA	0.237	0.99017	1	Inhibited
Semaphorin interactions	65	7	0.231	0	NA	0.231	0.989871	1	Inhibited
L1CAM interactions	100	15	0.009	0	NA	0.009	0.452308	1	Inhibited
NCAM signaling for neurite out-growth	57	5	0.448	0	NA	0.448	1	1	Inhibited
Amine ligand-binding receptors	3	0	1	NA	NA	1	1	1	NA
Hormone ligand-binding receptors	11	1	0.585	0	NA	0.585	1	1	Inhibited
DSCAM interactions	10	0	1	NA	NA	1	1	1	NA
Deactivation of the beta-catenin transactivating complex	42	3	0.636	0	NA	0.636	1	1	Inhibited
Negative regulation of TCF-dependent signaling by WNT ligand antagonists	15	1	0.699	0	NA	0.699	1	1	Inhibited
Diseases associated with N-glycosylation of proteins	2	1	0.148	0	NA	0.148	0.890969	1	Inhibited
Myoclonic epilepsy of Lafora	9	1	0.513	0	NA	0.513	1	1	Inhibited
Clearance of dopamine	4	1	0.274	0	NA	0.274	1	1	Inhibited
Cytosolic tRNA aminoacylation	24	0	1	NA	NA	1	1	1	NA
tRNA Aminoacylation	42	0	1	NA	NA	1	1	1	NA
Mitochondrial tRNA aminoacylation	21	0	1	NA	NA	1	1	1	NA
Tachykinin receptors bind tachykinins	5	1	0.33	0	NA	0.33	1	1	Inhibited
Chemokine receptors bind chemokines	58	4	0.661	0	NA	0.661	1	1	Inhibited
Loss of Nlp from mitotic centrosomes	69	7	0.278	0	NA	0.278	1	1	Inhibited
Recruitment of mitotic centrosome proteins and complexes	81	7	0.431	0	NA	0.431	1	1	Inhibited
Loss of proteins required for interphase microtubule organization<U+00A0>from the centrosome	69	7	0.278	0	NA	0.278	1	1	Inhibited
Centrosome maturation	81	7	0.431	0	NA	0.431	1	1	Inhibited
Recruitment of NuMA to mitotic centrosomes	80	7	0.418	0	NA	0.418	1	1	Inhibited
Clearance of seratonin	2	1	0.148	0	NA	0.148	0.890969	1	Inhibited
Energy dependent regulation of mTOR by LKB1-AMPK	29	4	0.18	0	NA	0.18	0.942196	1	Inhibited
ATF4 activates genes in response to endoplasmic reticulum stress	27	1	0.885	0	NA	0.885	1	1	Inhibited
ATF6 (ATF6-alpha) activates chaperones	12	0	1	NA	NA	1	1	1	NA
XBP1(S) activates chaperone genes	49	4	0.526	0	NA	0.526	1	1	Inhibited
PERK regulates gene expression	32	2	0.717	0	NA	0.717	1	1	Inhibited
IRE1alpha activates chaperones	51	4	0.558	0	NA	0.558	1	1	Inhibited
Unfolded Protein Response (UPR)	93	7	0.579	0	NA	0.579	1	1	Inhibited
ATF6 (ATF6-alpha) activates chaperone genes	10	0	1	NA	NA	1	1	1	NA
Transcriptional regulation of white adipocyte differentiation	84	4	0.895	0	NA	0.895	1	1	Inhibited
Regulation of IGF Activity by IGFBP	124	5	0.966	0	NA	0.966	1	1	Inhibited
GSD XV	2	1	0.148	0	NA	0.148	0.890969	1	Inhibited
Glucagon-like Peptide-1 (GLP1) regulates insulin secretion	42	4	0.405	0	NA	0.405	1	1	Inhibited
Synthesis, secretion, and inactivation of Glucagon-like Peptide-1 (GLP-1)	20	3	0.195	0	NA	0.195	0.952209	1	Inhibited
ABC-family proteins mediated transport	81	12	0.02	0	NA	0.02	0.578361	1	Inhibited
GSD 0 (muscle)	2	1	0.148	0	NA	0.148	0.890969	1	Inhibited
Nuclear Receptor transcription pathway	52	9	0.017	0	NA	0.017	0.555333	1	Inhibited
GSD 0	2	0	1	NA	NA	1	1	1	NA
GSD IV	3	0	1	NA	NA	1	1	1	NA
Vasopressin-like receptors	6	0	1	NA	NA	1	1	1	NA
Costimulation by the CD28 family	67	12	0.005	0	NA	0.005	0.3528	1	Inhibited
Receptor-type tyrosine-protein phosphatases	20	3	0.195	0	NA	0.195	0.952209	1	Inhibited
CD28 co-stimulation	33	4	0.246	0	NA	0.246	1	1	Inhibited
CD28 dependent PI3K/Akt signaling	22	4	0.084	0	NA	0.084	0.816319	1	Inhibited
CD28 dependent Vav1 pathway	12	2	0.234	0	NA	0.234	0.989871	1	Inhibited
Orexin and neuropeptides FF and QRFP bind to their respective receptors	8	0	1	NA	NA	1	1	1	NA
CTLA4 inhibitory signaling	21	2	0.487	0	NA	0.487	1	1	Inhibited
Alpha-oxidation of phytanate	6	0	1	NA	NA	1	1	1	NA
Glyoxylate metabolism and glycine degradation	29	2	0.664	0	NA	0.664	1	1	Inhibited
Beta-oxidation of pristanoyl-CoA	9	1	0.513	0	NA	0.513	1	1	Inhibited
SUMOylation of transcription cofactors	44	1	0.97	0	NA	0.97	1	1	Inhibited
PD-1 signaling	21	6	0.004	0	NA	0.004	0.306783	1	Inhibited
Prefoldin mediated transfer of substrate to CCT/TriC	26	2	0.604	0	NA	0.604	1	1	Inhibited
Cooperation of Prefoldin and TriC/CCT in actin and tubulin folding	30	3	0.409	0	NA	0.409	1	1	Inhibited
Formation of tubulin folding intermediates by CCT/TriC	23	3	0.258	0	NA	0.258	1	1	Inhibited
Post-chaperonin tubulin folding pathway	20	3	0.195	0	NA	0.195	0.952209	1	Inhibited
Beta-oxidation of very long chain fatty acids	9	0	1	NA	NA	1	1	1	NA
Folding of actin by CCT/TriC	10	0	1	NA	NA	1	1	1	NA
Chaperonin-mediated protein folding	93	11	0.1	0	NA	0.1	0.865038	1	Inhibited
Association of TriC/CCT with target proteins during biosynthesis	39	4	0.352	0	NA	0.352	1	1	Inhibited
Striated Muscle Contraction	34	1	0.934	0	NA	0.934	1	1	Inhibited
Adrenoceptors	3	0	1	NA	NA	1	1	1	NA
Diseases associated with O-glycosylation of proteins	65	8	0.124	0	NA	0.124	0.890969	1	Inhibited
Peroxisomal lipid metabolism	24	1	0.853	0	NA	0.853	1	1	Inhibited
Signal regulatory protein family interactions	13	2	0.264	0	NA	0.264	1	1	Inhibited
Protein folding	99	11	0.138	0	NA	0.138	0.890969	1	Inhibited
Nitric oxide stimulates guanylate cyclase	22	3	0.237	0	NA	0.237	0.99017	1	Inhibited
ADP signalling through P2Y purinoceptor 12	22	3	0.237	0	NA	0.237	0.99017	1	Inhibited
G beta:gamma signalling through PI3Kgamma	24	4	0.108	0	NA	0.108	0.882	1	Inhibited
Rap1 signalling	16	2	0.351	0	NA	0.351	1	1	Inhibited
Signal amplification	31	3	0.43	0	NA	0.43	1	1	Inhibited
Prostacyclin signalling through prostacyclin receptor	19	3	0.175	0	NA	0.175	0.934814	1	Inhibited
EPHB-mediated forward signaling	33	1	0.929	0	NA	0.929	1	1	Inhibited
EPHA-mediated growth cone collapse	16	1	0.722	0	NA	0.722	1	1	Inhibited
Ephrin signaling	19	1	0.781	0	NA	0.781	1	1	Inhibited
EPH-ephrin mediated repulsion of cells	49	7	0.079	0	NA	0.079	0.816319	1	Inhibited
G-protein beta:gamma signalling	31	5	0.085	0	NA	0.085	0.816319	1	Inhibited
Activation of AMPA receptors	4	1	0.274	0	NA	0.274	1	1	Inhibited
Trafficking of AMPA receptors	31	4	0.212	0	NA	0.212	0.952209	1	Inhibited
Glutamate binding, activation of AMPA receptors and synaptic plasticity	31	4	0.212	0	NA	0.212	0.952209	1	Inhibited
Sema3A PAK dependent Axon repulsion	16	4	0.03	0	NA	0.03	0.6615	1	Inhibited
SEMA3A-Plexin repulsion signaling by inhibiting Integrin adhesion	14	3	0.087	0	NA	0.087	0.816319	1	Inhibited
CRMPs in Sema3A signaling	16	2	0.351	0	NA	0.351	1	1	Inhibited
Acetylcholine regulates insulin secretion	10	0	1	NA	NA	1	1	1	NA
Adrenaline,noradrenaline inhibits insulin secretion	28	6	0.018	0	NA	0.018	0.5586	1	Inhibited
Regulation of lipid metabolism by Peroxisome proliferator-activated receptor alpha (PPARalpha)	119	8	0.703	0	NA	0.703	1	1	Inhibited
Circadian Clock	68	7	0.266	0	NA	0.266	1	1	Inhibited
Free fatty acids regulate insulin secretion	11	0	1	NA	NA	1	1	1	NA
Incretin synthesis, secretion, and inactivation	23	3	0.258	0	NA	0.258	1	1	Inhibited
Synthesis, secretion, and inactivation of Glucose-dependent Insulinotropic Polypeptide (GIP)	13	1	0.646	0	NA	0.646	1	1	Inhibited
Sema4D in semaphorin signaling	25	4	0.121	0	NA	0.121	0.88935	1	Inhibited
Sialic acid metabolism	33	5	0.105	0	NA	0.105	0.869577	1	Inhibited
SUMOylation of SUMOylation proteins	34	0	1	NA	NA	1	1	1	NA
Ca2+ pathway	56	9	0.026	0	NA	0.026	0.628274	1	Inhibited
PCP/CE pathway	92	13	0.023	0	NA	0.023	0.6048	1	Inhibited
SUMOylation of intracellular receptors	30	6	0.024	0	NA	0.024	0.6048	1	Inhibited
G alpha (12/13) signalling events	80	12	0.019	0	NA	0.019	0.5586	1	Inhibited
Sema4D mediated inhibition of cell attachment and migration	8	1	0.473	0	NA	0.473	1	1	Inhibited
Sema4D induced cell migration and growth-cone collapse	21	4	0.073	0	NA	0.073	0.809887	1	Inhibited
Other semaphorin interactions	19	2	0.435	0	NA	0.435	1	1	Inhibited
Trafficking of GluR2-containing AMPA receptors	17	3	0.138	0	NA	0.138	0.890969	1	Inhibited
G beta:gamma signalling through PLC beta	20	3	0.195	0	NA	0.195	0.952209	1	Inhibited
Platelet homeostasis	87	16	0.001	0	NA	0.001	0.126	1	Inhibited
Platelet calcium homeostasis	30	7	0.007	0	NA	0.007	0.441	1	Inhibited
cGMP effects	9	1	0.513	0	NA	0.513	1	1	Inhibited
ADP signalling through P2Y purinoceptor 1	24	3	0.279	0	NA	0.279	1	1	Inhibited
G alpha (z) signalling events	48	6	0.16	0	NA	0.16	0.910452	1	Inhibited
DCC mediated attractive signaling	14	1	0.674	0	NA	0.674	1	1	Inhibited
Netrin mediated repulsion signals	8	0	1	NA	NA	1	1	1	NA
Ligand-independent caspase activation via DCC	10	0	1	NA	NA	1	1	1	NA
Role of second messengers in netrin-1 signaling	10	1	0.551	0	NA	0.551	1	1	Inhibited
Adherens junctions interactions	29	4	0.18	0	NA	0.18	0.942196	1	Inhibited
NCAM1 interactions	36	5	0.139	0	NA	0.139	0.890969	1	Inhibited
Calcitonin-like ligand receptors	10	1	0.551	0	NA	0.551	1	1	Inhibited
Tight junction interactions	8	0	1	NA	NA	1	1	1	NA
Glucagon-type ligand receptors	33	5	0.105	0	NA	0.105	0.869577	1	Inhibited
Class C/3 (Metabotropic glutamate/pheromone receptors)	5	0	1	NA	NA	1	1	1	NA
Nectin/Necl trans heterodimerization	7	1	0.429	0	NA	0.429	1	1	Inhibited
Cell-cell junction organization	37	4	0.316	0	NA	0.316	1	1	Inhibited
Synthesis, secretion, and deacylation of Ghrelin	18	2	0.408	0	NA	0.408	1	1	Inhibited
Regulation of insulin secretion	77	6	0.547	0	NA	0.547	1	1	Inhibited
Transport of bile salts and organic acids, metal ions and amine compounds	53	6	0.22	0	NA	0.22	0.958222	1	Inhibited
Bicarbonate transporters	10	2	0.176	0	NA	0.176	0.934814	1	Inhibited
Transport of inorganic cations/anions and amino acids/oligopeptides	104	8	0.552	0	NA	0.552	1	1	Inhibited
Transport of vitamins, nucleosides, and related molecules	18	0	1	NA	NA	1	1	1	NA
Metal ion SLC transporters	22	3	0.237	0	NA	0.237	0.99017	1	Inhibited
Sodium/Calcium exchangers	13	0	1	NA	NA	1	1	1	NA
Sodium/Proton exchangers	9	1	0.513	0	NA	0.513	1	1	Inhibited
Arachidonate production from DAG	3	0	1	NA	NA	1	1	1	NA
Cation-coupled Chloride cotransporters	7	0	1	NA	NA	1	1	1	NA
Small interfering RNA (siRNA) biogenesis	9	1	0.513	0	NA	0.513	1	1	Inhibited
Post-transcriptional silencing by small RNAs	7	0	1	NA	NA	1	1	1	NA
SIRT1 negatively regulates rRNA expression	61	2	0.954	0	NA	0.954	1	1	Inhibited
Activation of rRNA Expression by ERCC6 (CSB) and EHMT2 (G9a)	69	2	0.973	0	NA	0.973	1	1	Inhibited
NoRC negatively regulates rRNA expression	98	6	0.773	0	NA	0.773	1	1	Inhibited
Sphingolipid metabolism	82	11	0.049	0	NA	0.049	0.760098	1	Inhibited
Activation of RAC1	13	0	1	NA	NA	1	1	1	NA
Regulation of commissural axon pathfinding by SLIT and ROBO	10	2	0.176	0	NA	0.176	0.934814	1	Inhibited
Inactivation of CDC42 and RAC1	8	0	1	NA	NA	1	1	1	NA
Organic anion transporters	10	0	1	NA	NA	1	1	1	NA
Role of ABL in ROBO-SLIT signaling	8	0	1	NA	NA	1	1	1	NA
Thromboxane signalling through TP receptor	23	3	0.258	0	NA	0.258	1	1	Inhibited
Deadenylation-dependent mRNA decay	55	5	0.417	0	NA	0.417	1	1	Inhibited
Deadenylation of mRNA	24	2	0.56	0	NA	0.56	1	1	Inhibited
mRNA decay by 3' to 5' exoribonuclease	16	1	0.722	0	NA	0.722	1	1	Inhibited
mRNA decay by 5' to 3' exoribonuclease	15	2	0.322	0	NA	0.322	1	1	Inhibited
GP1b-IX-V activation signalling	9	3	0.027	0	NA	0.027	0.633231	1	Inhibited
Transport of glycerol from adipocytes to the liver by Aquaporins	2	0	1	NA	NA	1	1	1	NA
Vasopressin regulates renal water homeostasis via Aquaporins	43	4	0.423	0	NA	0.423	1	1	Inhibited
Platelet sensitization by LDL	17	3	0.138	0	NA	0.138	0.890969	1	Inhibited
Lysosome Vesicle Biogenesis	35	4	0.281	0	NA	0.281	1	1	Inhibited
Golgi Associated Vesicle Biogenesis	56	6	0.259	0	NA	0.259	1	1	Inhibited
Proton-coupled monocarboxylate transport	6	1	0.381	0	NA	0.381	1	1	Inhibited
Defective NEU1 causes sialidosis	3	1	0.213	0	NA	0.213	0.952209	1	Inhibited
Intracellular metabolism of fatty acids regulates insulin secretion	3	0	1	NA	NA	1	1	1	NA
Fatty Acids bound to GPR40 (FFAR1) regulate insulin secretion	8	0	1	NA	NA	1	1	1	NA
Zinc transporters	17	1	0.743	0	NA	0.743	1	1	Inhibited
Recycling pathway of L1	28	4	0.164	0	NA	0.164	0.9184	1	Inhibited
Post NMDA receptor activation events	64	4	0.735	0	NA	0.735	1	1	Inhibited
Unblocking of NMDA receptors, glutamate binding and activation	23	3	0.258	0	NA	0.258	1	1	Inhibited
Binding of TCF/LEF:CTNNB1 to target gene promoters	8	1	0.473	0	NA	0.473	1	1	Inhibited
Depolymerisation of the Nuclear Lamina	15	2	0.322	0	NA	0.322	1	1	Inhibited
VEGFA-VEGFR2 Pathway	97	12	0.068	0	NA	0.068	0.809887	1	Inhibited
Defective B3GALT6 causes EDSP2 and SEMDJL1	20	2	0.462	0	NA	0.462	1	1	Inhibited
Na+/Cl- dependent neurotransmitter transporters	6	0	1	NA	NA	1	1	1	NA
CREB1 phosphorylation through the activation of Adenylate Cyclase	14	0	1	NA	NA	1	1	1	NA
CREB1 phosphorylation through the activation of CaMKII/CaMKK/CaMKIV cascasde	10	0	1	NA	NA	1	1	1	NA
CREB1 phosphorylation through NMDA receptor-mediated activation of RAS signaling	30	4	0.196	0	NA	0.196	0.952209	1	Inhibited
Activation of NMDA receptors and postsynaptic events	75	5	0.693	0	NA	0.693	1	1	Inhibited
Ras activation upon Ca2+ influx through NMDA receptor	22	3	0.237	0	NA	0.237	0.99017	1	Inhibited
RSK activation	7	1	0.429	0	NA	0.429	1	1	Inhibited
Rhesus glycoproteins mediate ammonium transport.	3	0	1	NA	NA	1	1	1	NA
Formyl peptide receptors bind formyl peptides and many other ligands	7	0	1	NA	NA	1	1	1	NA
Relaxin receptors	8	0	1	NA	NA	1	1	1	NA
Interaction between L1 and Ankyrins	29	5	0.068	0	NA	0.068	0.809887	1	Inhibited
Signal transduction by L1	21	3	0.216	0	NA	0.216	0.952209	1	Inhibited
Smooth Muscle Contraction	40	3	0.603	0	NA	0.603	1	1	Inhibited
Aquaporin-mediated transport	45	4	0.458	0	NA	0.458	1	1	Inhibited
TAK1 activates NFkB by phosphorylation and activation of IKKs complex	28	0	1	NA	NA	1	1	1	NA
Type I hemidesmosome assembly	9	0	1	NA	NA	1	1	1	NA
Biosynthesis of the N-glycan precursor (dolichol lipid-linked oligosaccharide, LLO) and transfer to a nascent protein	78	8	0.249	0	NA	0.249	1	1	Inhibited
Synthesis of Dolichyl-phosphate	5	0	1	NA	NA	1	1	1	NA
Synthesis of GDP-mannose	5	0	1	NA	NA	1	1	1	NA
Synthesis of UDP-N-acetyl-glucosamine	8	0	1	NA	NA	1	1	1	NA
Synthesis of substrates in N-glycan biosythesis	63	6	0.355	0	NA	0.355	1	1	Inhibited
Localization of the PINCH-ILK-PARVIN complex to focal adhesions	4	0	1	NA	NA	1	1	1	NA
Cell-extracellular matrix interactions	16	1	0.722	0	NA	0.722	1	1	Inhibited
Regulation of cytoskeletal remodeling and cell spreading by IPP complex components	8	0	1	NA	NA	1	1	1	NA
Cell junction organization	62	5	0.523	0	NA	0.523	1	1	Inhibited
NrCAM interactions	7	0	1	NA	NA	1	1	1	NA
CHL1 interactions	9	2	0.148	0	NA	0.148	0.890969	1	Inhibited
Neurofascin interactions	7	2	0.096	0	NA	0.096	0.838337	1	Inhibited
Interleukin-12 family signaling	55	3	0.805	0	NA	0.805	1	1	Inhibited
Interleukin-17 signaling	71	5	0.645	0	NA	0.645	1	1	Inhibited
Interleukin-1 processing	8	0	1	NA	NA	1	1	1	NA
Other interleukin signaling	24	2	0.56	0	NA	0.56	1	1	Inhibited
MAPK targets/ Nuclear events mediated by MAP kinases	31	4	0.212	0	NA	0.212	0.952209	1	Inhibited
MAP kinase activation	63	5	0.537	0	NA	0.537	1	1	Inhibited
activated TAK1 mediates p38 MAPK activation	19	0	1	NA	NA	1	1	1	NA
JNK (c-Jun kinases) phosphorylation and activation mediated by activated human TAK1	18	0	1	NA	NA	1	1	1	NA
Activation of the AP-1 family of transcription factors	10	0	1	NA	NA	1	1	1	NA
Butyrate Response Factor 1 (BRF1) binds and destabilizes mRNA	17	1	0.743	0	NA	0.743	1	1	Inhibited
AUF1 (hnRNP D0) binds and destabilizes mRNA	56	8	0.063	0	NA	0.063	0.809887	1	Inhibited
Tristetraprolin (TTP, ZFP36) binds and destabilizes mRNA	17	1	0.743	0	NA	0.743	1	1	Inhibited
HuR (ELAVL1) binds and stabilizes mRNA	8	0	1	NA	NA	1	1	1	NA
Regulation of mRNA stability by proteins that bind AU-rich elements	88	9	0.234	0	NA	0.234	0.989871	1	Inhibited
KSRP (KHSRP) binds and destabilizes mRNA	17	1	0.743	0	NA	0.743	1	1	Inhibited
Ionotropic activity of kainate receptors	12	0	1	NA	NA	1	1	1	NA
Activation of Na-permeable kainate receptors	2	0	1	NA	NA	1	1	1	NA
Activation of Ca-permeable Kainate Receptor	12	0	1	NA	NA	1	1	1	NA
Activation of kainate receptors upon glutamate binding	32	3	0.45	0	NA	0.45	1	1	Inhibited
Interleukin-2 family signaling	43	7	0.044	0	NA	0.044	0.760098	1	Inhibited
Transcriptional regulation of pluripotent stem cells	24	3	0.279	0	NA	0.279	1	1	Inhibited
Regulation of mitotic cell cycle	86	9	0.214	0	NA	0.214	0.952209	1	Inhibited
SUMOylation of chromatin organization proteins	69	2	0.973	0	NA	0.973	1	1	Inhibited
Thrombin signalling through proteinase activated receptors (PARs)	32	3	0.45	0	NA	0.45	1	1	Inhibited
SUMOylation of RNA binding proteins	46	1	0.975	0	NA	0.975	1	1	Inhibited
Asymmetric localization of PCP proteins	64	9	0.055	0	NA	0.055	0.77	1	Inhibited
SUMOylation of DNA replication proteins	45	0	1	NA	NA	1	1	1	NA
Degradation of AXIN	55	7	0.127	0	NA	0.127	0.890969	1	Inhibited
Degradation of DVL	57	7	0.145	0	NA	0.145	0.890969	1	Inhibited
Disassembly of the destruction complex and recruitment of AXIN to the membrane	31	3	0.43	0	NA	0.43	1	1	Inhibited
Regulation of FZD by ubiquitination	21	4	0.073	0	NA	0.073	0.809887	1	Inhibited
Repression of WNT target genes	12	1	0.617	0	NA	0.617	1	1	Inhibited
SUMOylation of DNA methylation proteins	16	1	0.722	0	NA	0.722	1	1	Inhibited
Defective DPM1 causes DPM1-CDG (CDG-1e)	3	0	1	NA	NA	1	1	1	NA
Defective DPM3 causes DPM3-CDG (CDG-1o)	3	0	1	NA	NA	1	1	1	NA
Defective DPM2 causes DPM2-CDG (CDG-1u)	3	0	1	NA	NA	1	1	1	NA
SUMOylation of immune response proteins	11	0	1	NA	NA	1	1	1	NA
Defective DHDDS causes retinitis pigmentosa 59	2	0	1	NA	NA	1	1	1	NA
Signaling by WNT in cancer	22	4	0.084	0	NA	0.084	0.816319	1	Inhibited
AXIN mutants destabilize the destruction complex, activating WNT signaling	9	1	0.513	0	NA	0.513	1	1	Inhibited
phosphorylation site mutants of CTNNB1 are not targeted to the proteasome by the destruction complex	15	2	0.322	0	NA	0.322	1	1	Inhibited
truncated APC mutants destabilize the destruction complex	9	1	0.513	0	NA	0.513	1	1	Inhibited
AMER1 mutants destabilize the destruction complex	9	1	0.513	0	NA	0.513	1	1	Inhibited
Interconversion of nucleotide di- and triphosphates	26	3	0.323	0	NA	0.323	1	1	Inhibited
Presynaptic function of Kainate receptors	21	3	0.216	0	NA	0.216	0.952209	1	Inhibited
Pyrimidine biosynthesis	3	0	1	NA	NA	1	1	1	NA
Defective GALNT3 causes familial hyperphosphatemic tumoral calcinosis (HFTC)	14	1	0.674	0	NA	0.674	1	1	Inhibited
Defective LARGE causes MDDGA6 and MDDGB6	2	0	1	NA	NA	1	1	1	NA
Defective POMGNT1 causes MDDGA3, MDDGB3 and MDDGC3	2	1	0.148	0	NA	0.148	0.890969	1	Inhibited
Defective POMT2 causes MDDGA2, MDDGB2 and MDDGC2	3	2	0.017	0	NA	0.017	0.555333	1	Inhibited
Defective LFNG causes SCDO3	5	2	0.05	0	NA	0.05	0.760098	1	Inhibited
Defective C1GALT1C1 causes Tn polyagglutination syndrome (TNPS)	15	1	0.699	0	NA	0.699	1	1	Inhibited
Defective POMT1 causes MDDGA1, MDDGB1 and MDDGC1	3	2	0.017	0	NA	0.017	0.555333	1	Inhibited
Defective B3GALTL causes Peters-plus syndrome (PpS)	37	2	0.788	0	NA	0.788	1	1	Inhibited
Defective GALNT12 causes colorectal cancer 1 (CRCS1)	14	2	0.293	0	NA	0.293	1	1	Inhibited
WNT5A-dependent internalization of FZD4	15	4	0.024	0	NA	0.024	0.6048	1	Inhibited
Interleukin-3, Interleukin-5 and GM-CSF signaling	44	7	0.049	0	NA	0.049	0.760098	1	Inhibited
WNT5A-dependent internalization of FZD2, FZD5 and ROR2	13	3	0.072	0	NA	0.072	0.809887	1	Inhibited
O-linked glycosylation	108	12	0.125	0	NA	0.125	0.890969	1	Inhibited
O-glycosylation of TSR domain-containing proteins	38	2	0.801	0	NA	0.801	1	1	Inhibited
Mitophagy	28	2	0.645	0	NA	0.645	1	1	Inhibited
Pink/Parkin Mediated Mitophagy	21	2	0.487	0	NA	0.487	1	1	Inhibited
Uptake and function of anthrax toxins	4	1	0.274	0	NA	0.274	1	1	Inhibited
RIPK1-mediated regulated necrosis	15	0	1	NA	NA	1	1	1	NA
Regulated Necrosis	15	0	1	NA	NA	1	1	1	NA
CASP8 activity is inhibited	11	0	1	NA	NA	1	1	1	NA
VEGFR2 mediated vascular permeability	29	5	0.068	0	NA	0.068	0.809887	1	Inhibited
VEGFR2 mediated cell proliferation	18	2	0.408	0	NA	0.408	1	1	Inhibited
Miscellaneous transport and binding events	21	3	0.216	0	NA	0.216	0.952209	1	Inhibited
Positive epigenetic regulation of rRNA expression	99	4	0.952	0	NA	0.952	1	1	Inhibited
B-WICH complex positively regulates rRNA expression	84	4	0.895	0	NA	0.895	1	1	Inhibited
Negative epigenetic regulation of rRNA expression	101	6	0.797	0	NA	0.797	1	1	Inhibited
Myogenesis	29	5	0.068	0	NA	0.068	0.809887	1	Inhibited
Diseases of Immune System	21	2	0.487	0	NA	0.487	1	1	Inhibited
N-glycan trimming in the ER and Calnexin/Calreticulin cycle	34	2	0.748	0	NA	0.748	1	1	Inhibited
DNA methylation	58	2	0.944	0	NA	0.944	1	1	Inhibited
Uptake and function of diphtheria toxin	5	2	0.05	0	NA	0.05	0.760098	1	Inhibited
Uptake and actions of bacterial toxins	11	3	0.047	0	NA	0.047	0.760098	1	Inhibited
Misspliced GSK3beta mutants stabilize beta-catenin	15	2	0.322	0	NA	0.322	1	1	Inhibited
RNF mutants show enhanced WNT signaling and proliferation	7	2	0.096	0	NA	0.096	0.838337	1	Inhibited
GSD II	2	1	0.148	0	NA	0.148	0.890969	1	Inhibited
Caspase activation via extrinsic apoptotic signalling pathway	26	0	1	NA	NA	1	1	1	NA
TNFR1-induced proapoptotic signaling	13	1	0.646	0	NA	0.646	1	1	Inhibited
Regulation of TNFR1 signaling	33	1	0.929	0	NA	0.929	1	1	Inhibited
TNFR1-induced NFkappaB signaling pathway	26	1	0.875	0	NA	0.875	1	1	Inhibited
Hedgehog ligand biogenesis	65	9	0.06	0	NA	0.06	0.789851	1	Inhibited
Signaling by Hedgehog	125	12	0.253	0	NA	0.253	1	1	Inhibited
Synthesis of diphthamide-EEF2	8	0	1	NA	NA	1	1	1	NA
MMR	14	0	1	NA	NA	1	1	1	NA
Mismatch repair (MMR) directed by MSH2:MSH6 (MutSalpha)	13	0	1	NA	NA	1	1	1	NA
Mismatch repair (MMR) directed by MSH2:MSH3 (MutSbeta)	13	0	1	NA	NA	1	1	1	NA
S33 mutants of beta-catenin aren't phosphorylated	15	2	0.322	0	NA	0.322	1	1	Inhibited
S37 mutants of beta-catenin aren't phosphorylated	15	2	0.322	0	NA	0.322	1	1	Inhibited
S45 mutants of beta-catenin aren't phosphorylated	15	2	0.322	0	NA	0.322	1	1	Inhibited
T41 mutants of beta-catenin aren't phosphorylated	15	2	0.322	0	NA	0.322	1	1	Inhibited
Signaling by Retinoic Acid	40	4	0.37	0	NA	0.37	1	1	Inhibited
Hh mutants that don't undergo autocatalytic processing are degraded by ERAD	56	9	0.026	0	NA	0.026	0.628274	1	Inhibited
Release of Hh-Np from the secreting cell	8	0	1	NA	NA	1	1	1	NA
RA biosynthesis pathway	21	2	0.487	0	NA	0.487	1	1	Inhibited
Mitochondrial translation initiation	85	11	0.06	0	NA	0.06	0.789851	1	Inhibited
Mitochondrial translation	91	12	0.046	0	NA	0.046	0.760098	1	Inhibited
Negative regulation of TCF-dependent signaling by DVL-interacting proteins	4	1	0.274	0	NA	0.274	1	1	Inhibited
Hh mutants abrogate ligand secretion	59	9	0.035	0	NA	0.035	0.717907	1	Inhibited
Mitochondrial translation elongation	86	11	0.065	0	NA	0.065	0.809887	1	Inhibited
Mitochondrial translation termination	86	12	0.031	0	NA	0.031	0.666878	1	Inhibited
Aflatoxin activation and detoxification	16	3	0.12	0	NA	0.12	0.88935	1	Inhibited
APC truncation mutants have impaired AXIN binding	9	1	0.513	0	NA	0.513	1	1	Inhibited
AXIN missense mutants destabilize the destruction complex	9	1	0.513	0	NA	0.513	1	1	Inhibited
Truncations of AMER1 destabilize the destruction complex	9	1	0.513	0	NA	0.513	1	1	Inhibited
Organic cation transport	4	0	1	NA	NA	1	1	1	NA
Organic cation/anion/zwitterion transport	7	0	1	NA	NA	1	1	1	NA
Phase 4 - resting membrane potential	18	1	0.763	0	NA	0.763	1	1	Inhibited
Phase 3 - rapid repolarisation	8	1	0.473	0	NA	0.473	1	1	Inhibited
Cardiac conduction	138	18	0.019	0	NA	0.019	0.5586	1	Inhibited
Phase 0 - rapid depolarisation	41	6	0.091	0	NA	0.091	0.838337	1	Inhibited
Phase 2 - plateau phase	27	3	0.344	0	NA	0.344	1	1	Inhibited
Phase 1 - inactivation of fast Na+ channels	7	0	1	NA	NA	1	1	1	NA
Transcriptional regulation by small RNAs	99	4	0.952	0	NA	0.952	1	1	Inhibited
Physiological factors	12	1	0.617	0	NA	0.617	1	1	Inhibited
Ion homeostasis	54	8	0.053	0	NA	0.053	0.760098	1	Inhibited
Defective GCLC causes Hemolytic anemia due to gamma-glutamylcysteine synthetase deficiency (HAGGSD)	2	0	1	NA	NA	1	1	1	NA
Defective CYP11A1 causes Adrenal insufficiency, congenital, with 46,XY sex reversal (AICSR)	4	1	0.274	0	NA	0.274	1	1	Inhibited
Metabolic disorders of biological oxidation enzymes	6	1	0.381	0	NA	0.381	1	1	Inhibited
PIWI-interacting RNA (piRNA) biogenesis	27	4	0.149	0	NA	0.149	0.890969	1	Inhibited
Diseases associated with the TLR signaling cascade	21	2	0.487	0	NA	0.487	1	1	Inhibited
MyD88 deficiency (TLR2/4)	10	1	0.551	0	NA	0.551	1	1	Inhibited
TRAF3 deficiency - HSE	2	0	1	NA	NA	1	1	1	NA
MyD88 deficiency (TLR5)	2	0	1	NA	NA	1	1	1	NA
IkBA variant leads to EDA-ID	7	0	1	NA	NA	1	1	1	NA
IRAK4 deficiency (TLR5)	3	1	0.213	0	NA	0.213	0.952209	1	Inhibited
IRAK4 deficiency (TLR2/4)	10	1	0.551	0	NA	0.551	1	1	Inhibited
Dectin-1 mediated noncanonical NF-kB signaling	60	8	0.087	0	NA	0.087	0.816319	1	Inhibited
CLEC7A (Dectin-1) induces NFAT activation	13	3	0.072	0	NA	0.072	0.809887	1	Inhibited
CLEC7A (Dectin-1) signaling	100	14	0.021	0	NA	0.021	0.588	1	Inhibited
Diseases associated with glycosylation precursor biosynthesis	8	1	0.473	0	NA	0.473	1	1	Inhibited
Degradation of GLI1 by the proteasome	60	8	0.087	0	NA	0.087	0.816319	1	Inhibited
Degradation of GLI2 by the proteasome	60	8	0.087	0	NA	0.087	0.816319	1	Inhibited
GLI3 is processed to GLI3R by the proteasome	60	8	0.087	0	NA	0.087	0.816319	1	Inhibited
Hedgehog 'off' state	89	9	0.244	0	NA	0.244	1	1	Inhibited
Activation of anterior HOX genes in hindbrain development during early embryogenesis	115	7	0.789	0	NA	0.789	1	1	Inhibited
Defective SLC40A1 causes hemochromatosis 4 (HFE4) (macrophages)	2	1	0.148	0	NA	0.148	0.890969	1	Inhibited
Defective SLCO1B3 causes hyperbilirubinemia, Rotor type (HBLRR)	2	0	1	NA	NA	1	1	1	NA
Defective CP causes aceruloplasminemia (ACERULOP)	2	1	0.148	0	NA	0.148	0.890969	1	Inhibited
Defective SLC16A1 causes symptomatic deficiency in lactate transport (SDLT)	2	0	1	NA	NA	1	1	1	NA
ABC transporter disorders	68	9	0.075	0	NA	0.075	0.816319	1	Inhibited
SLC transporter disorders	43	2	0.853	0	NA	0.853	1	1	Inhibited
Defective TPR may confer susceptibility towards thyroid papillary carcinoma (TPC)	31	0	1	NA	NA	1	1	1	NA
Defective SLCO1B1 causes hyperbilirubinemia, Rotor type (HBLRR)	2	0	1	NA	NA	1	1	1	NA
Defective SLC3A1 causes cystinuria (CSNU)	2	0	1	NA	NA	1	1	1	NA
Disorders of transmembrane transporters	118	11	0.297	0	NA	0.297	1	1	Inhibited
Activation of HOX genes during differentiation	115	7	0.789	0	NA	0.789	1	1	Inhibited
Anchoring of the basal body to the plasma membrane	97	10	0.211	0	NA	0.211	0.952209	1	Inhibited
VxPx cargo-targeting to cilium	21	1	0.814	0	NA	0.814	1	1	Inhibited
Cargo trafficking to the periciliary membrane	51	3	0.762	0	NA	0.762	1	1	Inhibited
BBSome-mediated cargo-targeting to cilium	23	2	0.537	0	NA	0.537	1	1	Inhibited
Intraflagellar transport	41	3	0.62	0	NA	0.62	1	1	Inhibited
Dectin-2 family	23	3	0.258	0	NA	0.258	1	1	Inhibited
CD209 (DC-SIGN) signaling	21	1	0.814	0	NA	0.814	1	1	Inhibited
Trafficking of myristoylated proteins to the cilium	5	0	1	NA	NA	1	1	1	NA
ARL13B-mediated ciliary trafficking of INPP5E	3	0	1	NA	NA	1	1	1	NA
RHO GTPases activate PKNs	88	4	0.914	0	NA	0.914	1	1	Inhibited
Activated PKN1 stimulates transcription of AR (androgen receptor) regulated genes KLK2 and KLK3	60	2	0.951	0	NA	0.951	1	1	Inhibited
RHO GTPases activate CIT	20	2	0.462	0	NA	0.462	1	1	Inhibited
RHO GTPases activate KTN1	11	2	0.205	0	NA	0.205	0.952209	1	Inhibited
RHO GTPases activate IQGAPs	13	4	0.014	0	NA	0.014	0.53687	1	Inhibited
TNFR1-mediated ceramide production	6	1	0.381	0	NA	0.381	1	1	Inhibited
RHO GTPases regulate CFTR trafficking	3	0	1	NA	NA	1	1	1	NA
RHO GTPases Activate ROCKs	20	2	0.462	0	NA	0.462	1	1	Inhibited
RHO GTPases activate PAKs	24	2	0.56	0	NA	0.56	1	1	Inhibited
TP53 Regulates Metabolic Genes	82	9	0.177	0	NA	0.177	0.934814	1	Inhibited
Ligand-receptor interactions	8	0	1	NA	NA	1	1	1	NA
Hedgehog 'on' state	84	8	0.317	0	NA	0.317	1	1	Inhibited
TP53 Regulates Transcription of Cell Death Genes	44	2	0.862	0	NA	0.862	1	1	Inhibited
Defective ALG14 causes congenital myasthenic syndrome (ALG14-CMS)	2	1	0.148	0	NA	0.148	0.890969	1	Inhibited
Activation of SMO	18	1	0.763	0	NA	0.763	1	1	Inhibited
GLI proteins bind promoters of Hh responsive genes to promote transcription	3	0	1	NA	NA	1	1	1	NA
Constitutive Signaling by EGFRvIII	13	3	0.072	0	NA	0.072	0.809887	1	Inhibited
Signaling by EGFRvIII in Cancer	13	3	0.072	0	NA	0.072	0.809887	1	Inhibited
Signaling by Ligand-Responsive EGFR Variants in Cancer	19	3	0.175	0	NA	0.175	0.934814	1	Inhibited
Signaling by Overexpressed Wild-Type EGFR in Cancer	8	1	0.473	0	NA	0.473	1	1	Inhibited
Inhibition of Signaling by Overexpressed EGFR	8	1	0.473	0	NA	0.473	1	1	Inhibited
APEX1-Independent Resolution of AP Sites via the Single Nucleotide Replacement Pathway	6	0	1	NA	NA	1	1	1	NA
PCNA-Dependent Long Patch Base Excision Repair	21	0	1	NA	NA	1	1	1	NA
Fructose metabolism	7	0	1	NA	NA	1	1	1	NA
Fructose biosynthesis	2	0	1	NA	NA	1	1	1	NA
Lactose synthesis	3	1	0.213	0	NA	0.213	0.952209	1	Inhibited
Phospholipase C-mediated cascade: FGFR1	16	1	0.722	0	NA	0.722	1	1	Inhibited
Phospholipase C-mediated cascade; FGFR2	18	0	1	NA	NA	1	1	1	NA
Phospholipase C-mediated cascade; FGFR3	13	0	1	NA	NA	1	1	1	NA
Phospholipase C-mediated cascade; FGFR4	15	1	0.699	0	NA	0.699	1	1	Inhibited
Downstream signaling of activated FGFR1	31	2	0.7	0	NA	0.7	1	1	Inhibited
SHC-mediated cascade:FGFR1	21	1	0.814	0	NA	0.814	1	1	Inhibited
PI-3K cascade:FGFR1	21	2	0.487	0	NA	0.487	1	1	Inhibited
FRS-mediated FGFR1 signaling	23	1	0.841	0	NA	0.841	1	1	Inhibited
PI-3K cascade:FGFR2	23	1	0.841	0	NA	0.841	1	1	Inhibited
Downstream signaling of activated FGFR2	30	1	0.909	0	NA	0.909	1	1	Inhibited
SHC-mediated cascade:FGFR2	23	0	1	NA	NA	1	1	1	NA
FRS-mediated FGFR2 signaling	25	0	1	NA	NA	1	1	1	NA
SHC-mediated cascade:FGFR3	18	0	1	NA	NA	1	1	1	NA
FRS-mediated FGFR3 signaling	20	0	1	NA	NA	1	1	1	NA
Downstream signaling of activated FGFR3	25	1	0.865	0	NA	0.865	1	1	Inhibited
PI-3K cascade:FGFR3	18	1	0.763	0	NA	0.763	1	1	Inhibited
FRS-mediated FGFR4 signaling	22	1	0.828	0	NA	0.828	1	1	Inhibited
Downstream signaling of activated FGFR4	27	2	0.625	0	NA	0.625	1	1	Inhibited
SHC-mediated cascade:FGFR4	20	1	0.798	0	NA	0.798	1	1	Inhibited
PI-3K cascade:FGFR4	20	2	0.462	0	NA	0.462	1	1	Inhibited
Negative regulation of FGFR1 signaling	33	1	0.929	0	NA	0.929	1	1	Inhibited
Negative regulation of FGFR2 signaling	34	0	1	NA	NA	1	1	1	NA
Negative regulation of FGFR3 signaling	29	0	1	NA	NA	1	1	1	NA
Negative regulation of FGFR4 signaling	31	1	0.916	0	NA	0.916	1	1	Inhibited
Signaling by FGFR1	50	2	0.905	0	NA	0.905	1	1	Inhibited
Signaling by FGFR2	73	4	0.822	0	NA	0.822	1	1	Inhibited
Signaling by FGFR3	40	1	0.959	0	NA	0.959	1	1	Inhibited
Signaling by FGFR4	41	2	0.834	0	NA	0.834	1	1	Inhibited
Signaling by FGFR2 in disease	43	3	0.652	0	NA	0.652	1	1	Inhibited
Signaling by FGFR4 in disease	11	1	0.585	0	NA	0.585	1	1	Inhibited
Signaling by FGFR1 in disease	38	3	0.567	0	NA	0.567	1	1	Inhibited
Signaling by FGFR3 in disease	22	1	0.828	0	NA	0.828	1	1	Inhibited
Defective SLC40A1 causes hemochromatosis 4 (HFE4) (duodenum)	2	1	0.148	0	NA	0.148	0.890969	1	Inhibited
Translesion synthesis by POLK	17	0	1	NA	NA	1	1	1	NA
Translesion synthesis by POLI	17	0	1	NA	NA	1	1	1	NA
Termination of translesion DNA synthesis	32	0	1	NA	NA	1	1	1	NA
HHAT G278V abrogates palmitoylation of Hh-Np	4	0	1	NA	NA	1	1	1	NA
Regulation of RAS by GAPs	68	9	0.075	0	NA	0.075	0.816319	1	Inhibited
FGFRL1 modulation of FGFR1 signaling	13	0	1	NA	NA	1	1	1	NA
MTF1 activates gene expression	3	1	0.213	0	NA	0.213	0.952209	1	Inhibited
Response to metal ions	3	1	0.213	0	NA	0.213	0.952209	1	Inhibited
CLEC7A/inflammasome pathway	6	0	1	NA	NA	1	1	1	NA
Defective SLC7A7 causes lysinuric protein intolerance (LPI)	2	1	0.148	0	NA	0.148	0.890969	1	Inhibited
Defective SLC7A9 causes cystinuria (CSNU)	2	0	1	NA	NA	1	1	1	NA
Formation of xylulose-5-phosphate	5	0	1	NA	NA	1	1	1	NA
Melanin biosynthesis	5	0	1	NA	NA	1	1	1	NA
Diseases of carbohydrate metabolism	13	1	0.646	0	NA	0.646	1	1	Inhibited
RHO GTPases Activate WASPs and WAVEs	36	2	0.776	0	NA	0.776	1	1	Inhibited
RHO GTPases Activate Formins	122	8	0.729	0	NA	0.729	1	1	Inhibited
RHO GTPases Activate Rhotekin and Rhophilins	9	1	0.513	0	NA	0.513	1	1	Inhibited
TNFR2 non-canonical NF-kB pathway	100	17	0.002	0	NA	0.002	0.207529	1	Inhibited
RHO GTPases Activate NADPH Oxidases	24	0	1	NA	NA	1	1	1	NA
Diseases of metabolism	34	2	0.748	0	NA	0.748	1	1	Inhibited
TNFs bind their physiological receptors	28	4	0.164	0	NA	0.164	0.9184	1	Inhibited
RAF activation	32	3	0.45	0	NA	0.45	1	1	Inhibited
MAP2K and MAPK activation	38	4	0.334	0	NA	0.334	1	1	Inhibited
Constitutive Signaling by AKT1 E17K in Cancer	23	2	0.537	0	NA	0.537	1	1	Inhibited
Negative feedback regulation of MAPK pathway	6	0	1	NA	NA	1	1	1	NA
Negative regulation of MAPK pathway	40	1	0.959	0	NA	0.959	1	1	Inhibited
Regulation of necroptotic cell death	11	0	1	NA	NA	1	1	1	NA
NIK-->noncanonical NF-kB signaling	59	8	0.081	0	NA	0.081	0.816319	1	Inhibited
TNF receptor superfamily (TNFSF) members mediating non-canonical NF-kB pathway	17	6	0.001	0	NA	0.001	0.126	1	Inhibited
Protein repair	5	1	0.33	0	NA	0.33	1	1	Inhibited
Defective ABCC9 causes dilated cardiomyopathy 10, familial atrial fibrillation 12 and hypertrichotic osteochondrodysplasia	2	1	0.148	0	NA	0.148	0.890969	1	Inhibited
Defective CFTR causes cystic fibrosis	61	8	0.094	0	NA	0.094	0.838337	1	Inhibited
Defective ABCG8 causes gallbladder disease 4 and sitosterolemia	2	0	1	NA	NA	1	1	1	NA
Defective ABCG5 causes sitosterolemia	2	0	1	NA	NA	1	1	1	NA
Defective ABCA1 causes Tangier disease	2	0	1	NA	NA	1	1	1	NA
LGI-ADAM interactions	14	1	0.674	0	NA	0.674	1	1	Inhibited
Defective ABCC8 can cause hypoglycemias and hyperglycemias	2	0	1	NA	NA	1	1	1	NA
Surfactant metabolism	26	1	0.875	0	NA	0.875	1	1	Inhibited
MAP3K8 (TPL2)-dependent MAPK1/3 activation	16	1	0.722	0	NA	0.722	1	1	Inhibited
HDR through Single Strand Annealing (SSA)	37	0	1	NA	NA	1	1	1	NA
HDR through MMEJ (alt-NHEJ)	10	0	1	NA	NA	1	1	1	NA
HDR through Homologous Recombination (HRR)	66	1	0.995	0	NA	0.995	1	1	Inhibited
Regulation of TLR by endogenous ligand	14	0	1	NA	NA	1	1	1	NA
MAPK6/MAPK4 signaling	89	10	0.145	0	NA	0.145	0.890969	1	Inhibited
Diseases associated with surfactant metabolism	2	0	1	NA	NA	1	1	1	NA
Defective CSF2RB causes pulmonary surfactant metabolism dysfunction 5 (SMDP5)	2	0	1	NA	NA	1	1	1	NA
Defective CSF2RA causes pulmonary surfactant metabolism dysfunction 4 (SMDP4)	2	0	1	NA	NA	1	1	1	NA
UCH proteinases	100	10	0.238	0	NA	0.238	0.99017	1	Inhibited
Josephin domain DUBs	12	1	0.617	0	NA	0.617	1	1	Inhibited
Ovarian tumor domain proteases	38	2	0.801	0	NA	0.801	1	1	Inhibited
Metalloprotease DUBs	35	2	0.762	0	NA	0.762	1	1	Inhibited
CD22 mediated BCR regulation	5	4	0	0	NA	0	0	0	Inhibited
Resolution of D-Loop Structures	33	1	0.929	0	NA	0.929	1	1	Inhibited
Sensing of DNA Double Strand Breaks	6	0	1	NA	NA	1	1	1	NA
Resolution of D-loop Structures through Synthesis-Dependent Strand Annealing (SDSA)	26	1	0.875	0	NA	0.875	1	1	Inhibited
Recruitment and ATM-mediated phosphorylation of repair and signaling proteins at DNA double strand breaks	73	3	0.927	0	NA	0.927	1	1	Inhibited
HDR through Homologous Recombination (HRR) or Single Strand Annealing (SSA)	128	4	0.991	0	NA	0.991	1	1	Inhibited
Resolution of D-loop Structures through Holliday Junction Intermediates	32	1	0.923	0	NA	0.923	1	1	Inhibited
Nonhomologous End-Joining (NHEJ)	66	4	0.757	0	NA	0.757	1	1	Inhibited
Homologous DNA Pairing and Strand Exchange	42	1	0.965	0	NA	0.965	1	1	Inhibited
DNA Double Strand Break Response	74	3	0.931	0	NA	0.931	1	1	Inhibited
Processing of DNA double-strand break ends	95	3	0.98	0	NA	0.98	1	1	Inhibited
Presynaptic phase of homologous DNA pairing and strand exchange	39	0	1	NA	NA	1	1	1	NA
Cargo concentration in the ER	33	2	0.732	0	NA	0.732	1	1	Inhibited
DNA Damage Recognition in GG-NER	38	3	0.567	0	NA	0.567	1	1	Inhibited
Formation of Incision Complex in GG-NER	43	2	0.853	0	NA	0.853	1	1	Inhibited
Gap-filling DNA repair synthesis and ligation in GG-NER	25	0	1	NA	NA	1	1	1	NA
Nucleotide Excision Repair	110	7	0.75	0	NA	0.75	1	1	Inhibited
Global Genome Nucleotide Excision Repair (GG-NER)	84	5	0.783	0	NA	0.783	1	1	Inhibited
Dual Incision in GG-NER	41	0	1	NA	NA	1	1	1	NA
Deposition of new CENPA-containing nucleosomes at the centromere	69	3	0.908	0	NA	0.908	1	1	Inhibited
Respiratory electron transport	87	15	0.002	0	NA	0.002	0.207529	1	Inhibited
Inflammasomes	19	2	0.435	0	NA	0.435	1	1	Inhibited
Presynaptic nicotinic acetylcholine receptors	11	0	1	NA	NA	1	1	1	NA
Postsynaptic nicotinic acetylcholine receptors	14	0	1	NA	NA	1	1	1	NA
Highly sodium permeable acetylcholine nicotinic receptors	7	0	1	NA	NA	1	1	1	NA
Highly calcium permeable postsynaptic nicotinic acetylcholine receptors	11	0	1	NA	NA	1	1	1	NA
Highly calcium permeable nicotinic acetylcholine receptors	8	0	1	NA	NA	1	1	1	NA
RNA Polymerase II Pre-transcription Events	82	11	0.049	0	NA	0.049	0.760098	1	Inhibited
Formation of TC-NER Pre-Incision Complex	53	4	0.589	0	NA	0.589	1	1	Inhibited
Transcription-Coupled Nucleotide Excision Repair (TC-NER)	78	4	0.859	0	NA	0.859	1	1	Inhibited
Dual incision in TC-NER	65	3	0.885	0	NA	0.885	1	1	Inhibited
Gap-filling DNA repair synthesis and ligation in TC-NER	64	3	0.879	0	NA	0.879	1	1	Inhibited
tRNA modification in the nucleus and cytosol	22	1	0.828	0	NA	0.828	1	1	Inhibited
Synthesis of wybutosine at G37 of tRNA(Phe)	3	0	1	NA	NA	1	1	1	NA
Fanconi Anemia Pathway	39	0	1	NA	NA	1	1	1	NA
Interleukin-6 family signaling	24	2	0.56	0	NA	0.56	1	1	Inhibited
Interleukin-10 signaling	46	1	0.975	0	NA	0.975	1	1	Inhibited
Glycine degradation	4	0	1	NA	NA	1	1	1	NA
tRNA processing in the nucleus	55	2	0.932	0	NA	0.932	1	1	Inhibited
tRNA processing in the mitochondrion	3	0	1	NA	NA	1	1	1	NA
ERBB2 Regulates Cell Motility	15	1	0.699	0	NA	0.699	1	1	Inhibited
Interleukin-4 and Interleukin-13 signaling	108	7	0.733	0	NA	0.733	1	1	Inhibited
tRNA modification in the mitochondrion	3	0	1	NA	NA	1	1	1	NA
GDP-fucose biosynthesis	6	1	0.381	0	NA	0.381	1	1	Inhibited
IL-6-type cytokine receptor ligand interactions	17	2	0.38	0	NA	0.38	1	1	Inhibited
rRNA modification in the nucleus and cytosol	57	1	0.99	0	NA	0.99	1	1	Inhibited
TP53 Regulates Transcription of Cell Cycle Genes	49	4	0.526	0	NA	0.526	1	1	Inhibited
rRNA modification in the mitochondrion	2	0	1	NA	NA	1	1	1	NA
Neurexins and neuroligins	56	2	0.936	0	NA	0.936	1	1	Inhibited
Protein-protein interactions at synapses	87	6	0.667	0	NA	0.667	1	1	Inhibited
TP53 Regulates Transcription of DNA Repair Genes	63	6	0.355	0	NA	0.355	1	1	Inhibited
Choline catabolism	5	0	1	NA	NA	1	1	1	NA
Complex I biogenesis	48	11	0.001	0	NA	0.001	0.126	1	Inhibited
Metal sequestration by antimicrobial proteins	2	0	1	NA	NA	1	1	1	NA
Signaling by moderate kinase activity BRAF mutants	45	5	0.262	0	NA	0.262	1	1	Inhibited
Signaling by high-kinase activity BRAF mutants	34	3	0.491	0	NA	0.491	1	1	Inhibited
Signaling by RAS mutants	45	5	0.262	0	NA	0.262	1	1	Inhibited
Signaling by BRAF and RAF fusions	65	6	0.383	0	NA	0.383	1	1	Inhibited
Paradoxical activation of RAF signaling by kinase inactive BRAF	45	5	0.262	0	NA	0.262	1	1	Inhibited
Oncogenic MAPK signaling	68	7	0.266	0	NA	0.266	1	1	Inhibited
Antimicrobial peptides	29	2	0.664	0	NA	0.664	1	1	Inhibited
TP53 Regulates Transcription of Genes Involved in Cytochrome C Release	20	1	0.798	0	NA	0.798	1	1	Inhibited
TP53 regulates transcription of several additional cell death genes whose specific roles in p53-dependent apoptosis remain uncertain	14	1	0.674	0	NA	0.674	1	1	Inhibited
TP53 Regulates Transcription of Caspase Activators and Caspases	12	0	1	NA	NA	1	1	1	NA
TP53 Regulates Transcription of Death Receptors and Ligands	12	0	1	NA	NA	1	1	1	NA
FGFR2 alternative splicing	26	3	0.323	0	NA	0.323	1	1	Inhibited
Ion influx/efflux at host-pathogen interface	3	0	1	NA	NA	1	1	1	NA
TP53 Regulates Transcription of Genes Involved in G2 Cell Cycle Arrest	18	1	0.763	0	NA	0.763	1	1	Inhibited
TP53 regulates transcription of additional cell cycle genes whose exact role in the p53 pathway remain uncertain	21	1	0.814	0	NA	0.814	1	1	Inhibited
TP53 Regulates Transcription of Genes Involved in G1 Cell Cycle Arrest	14	2	0.293	0	NA	0.293	1	1	Inhibited
Regulation of TP53 Expression	2	0	1	NA	NA	1	1	1	NA
Regulation of TP53 Activity through Phosphorylation	92	2	0.995	0	NA	0.995	1	1	Inhibited
Regulation of TP53 Degradation	36	2	0.776	0	NA	0.776	1	1	Inhibited
Regulation of TP53 Activity through Acetylation	30	0	1	NA	NA	1	1	1	NA
Regulation of TP53 Activity through Association with Co-factors	14	0	1	NA	NA	1	1	1	NA
Regulation of TP53 Activity through Methylation	19	2	0.435	0	NA	0.435	1	1	Inhibited
Keratinization	124	5	0.966	0	NA	0.966	1	1	Inhibited
Regulation of TP53 Expression and Degradation	37	2	0.788	0	NA	0.788	1	1	Inhibited
Metabolism of fat-soluble vitamins	38	6	0.068	0	NA	0.068	0.809887	1	Inhibited
Signaling by MET	67	7	0.254	0	NA	0.254	1	1	Inhibited
MET Receptor Activation	6	0	1	NA	NA	1	1	1	NA
Negative regulation of MET activity	21	2	0.487	0	NA	0.487	1	1	Inhibited
Bloch pathway	4	0	1	NA	NA	1	1	1	NA
Kandutsch-Russell pathway	4	0	1	NA	NA	1	1	1	NA
RNA polymerase II transcribes snRNA genes	74	11	0.025	0	NA	0.025	0.621127	1	Inhibited
COPI-mediated anterograde transport	82	7	0.444	0	NA	0.444	1	1	Inhibited
Formation of the cornified envelope	71	2	0.976	0	NA	0.976	1	1	Inhibited
COPI-dependent Golgi-to-ER retrograde traffic	80	7	0.418	0	NA	0.418	1	1	Inhibited
COPI-independent Golgi-to-ER retrograde traffic	34	4	0.263	0	NA	0.263	1	1	Inhibited
Intra-Golgi traffic	44	8	0.018	0	NA	0.018	0.5586	1	Inhibited
Retrograde transport at the Trans-Golgi-Network	49	6	0.172	0	NA	0.172	0.934814	1	Inhibited
PI5P Regulates TP53 Acetylation	9	0	1	NA	NA	1	1	1	NA
PI5P, PP2A and IER3 Regulate PI3K/AKT Signaling	102	10	0.257	0	NA	0.257	1	1	Inhibited
Cooperation of PDCL (PhLP1) and TRiC/CCT in G-protein beta folding	42	4	0.405	0	NA	0.405	1	1	Inhibited
Glycerophospholipid catabolism	5	1	0.33	0	NA	0.33	1	1	Inhibited
Assembly of the ORC complex at the origin of replication	6	0	1	NA	NA	1	1	1	NA
CDC6 association with the ORC:origin complex	11	2	0.205	0	NA	0.205	0.952209	1	Inhibited
CDT1 association with the CDC6:ORC:origin complex	59	8	0.081	0	NA	0.081	0.816319	1	Inhibited
Assembly of the pre-replicative complex	68	9	0.075	0	NA	0.075	0.816319	1	Inhibited
Mitotic Prophase	135	7	0.902	0	NA	0.902	1	1	Inhibited
Mitotic Metaphase/Anaphase Transition	2	0	1	NA	NA	1	1	1	NA
cell division	13	0	1	NA	NA	1	1	1	NA
G2 Phase	5	1	0.33	0	NA	0.33	1	1	Inhibited
Orc1 removal from chromatin	71	9	0.093	0	NA	0.093	0.838337	1	Inhibited
DNA replication initiation	8	0	1	NA	NA	1	1	1	NA
Activation of the pre-replicative complex	33	1	0.929	0	NA	0.929	1	1	Inhibited
DNA Replication Pre-Initiation	85	9	0.205	0	NA	0.205	0.952209	1	Inhibited
CDK-mediated phosphorylation and removal of Cdc6	72	10	0.048	0	NA	0.048	0.760098	1	Inhibited
Switching of origins to a post-replicative state	90	11	0.084	0	NA	0.084	0.816319	1	Inhibited
Polymerase switching	14	0	1	NA	NA	1	1	1	NA
Leading Strand Synthesis	14	0	1	NA	NA	1	1	1	NA
Removal of the Flap Intermediate	14	0	1	NA	NA	1	1	1	NA
Processive synthesis on the lagging strand	14	0	1	NA	NA	1	1	1	NA
Lagging Strand Synthesis	19	0	1	NA	NA	1	1	1	NA
DNA strand elongation	30	0	1	NA	NA	1	1	1	NA
Phosphorylation of proteins involved in G1/S transition by active Cyclin E:Cdk2 complexes	4	1	0.274	0	NA	0.274	1	1	Inhibited
Cyclin E associated events during G1/S transition	83	12	0.024	0	NA	0.024	0.6048	1	Inhibited
G1/S-Specific Transcription	28	3	0.366	0	NA	0.366	1	1	Inhibited
Cyclin D associated events in G1	43	5	0.233	0	NA	0.233	0.989871	1	Inhibited
G1 Phase	43	5	0.233	0	NA	0.233	0.989871	1	Inhibited
Synthesis of DNA	118	11	0.297	0	NA	0.297	1	1	Inhibited
Cyclin A/B1/B2 associated events during G2/M transition	24	3	0.279	0	NA	0.279	1	1	Inhibited
DNA Replication	126	12	0.261	0	NA	0.261	1	1	Inhibited
Dimerization of procaspase-8	11	0	1	NA	NA	1	1	1	NA
G2/M DNA damage checkpoint	92	4	0.93	0	NA	0.93	1	1	Inhibited
G2/M DNA replication checkpoint	5	0	1	NA	NA	1	1	1	NA
Stabilization of p53	57	7	0.145	0	NA	0.145	0.890969	1	Inhibited
Transcriptional activation of p53 responsive genes	4	0	1	NA	NA	1	1	1	NA
p53-Dependent G1 DNA Damage Response	66	8	0.132	0	NA	0.132	0.890969	1	Inhibited
p53-Dependent G1/S DNA damage checkpoint	66	8	0.132	0	NA	0.132	0.890969	1	Inhibited
Ubiquitin Mediated Degradation of Phosphorylated Cdc25A	52	7	0.102	0	NA	0.102	0.865038	1	Inhibited
p53-Independent DNA Damage Response	52	7	0.102	0	NA	0.102	0.865038	1	Inhibited
p53-Independent G1/S DNA damage checkpoint	52	7	0.102	0	NA	0.102	0.865038	1	Inhibited
G1/S DNA Damage Checkpoints	68	8	0.149	0	NA	0.149	0.890969	1	Inhibited
Mitotic Spindle Checkpoint	111	6	0.864	0	NA	0.864	1	1	Inhibited
Cyclin A:Cdk2-associated events at S phase entry	85	12	0.029	0	NA	0.029	0.647544	1	Inhibited
Transcriptional activation of cell cycle inhibitor p21	4	0	1	NA	NA	1	1	1	NA
Glycolysis	71	6	0.467	0	NA	0.467	1	1	Inhibited
Glycogen breakdown (glycogenolysis)	17	1	0.743	0	NA	0.743	1	1	Inhibited
Gluconeogenesis	34	1	0.934	0	NA	0.934	1	1	Inhibited
Pyruvate metabolism	29	2	0.664	0	NA	0.664	1	1	Inhibited
Glucose metabolism	91	6	0.709	0	NA	0.709	1	1	Inhibited
Fructose catabolism	5	0	1	NA	NA	1	1	1	NA
Galactose catabolism	5	0	1	NA	NA	1	1	1	NA
Urea cycle	10	0	1	NA	NA	1	1	1	NA
Proline catabolism	3	0	1	NA	NA	1	1	1	NA
Branched-chain amino acid catabolism	18	1	0.763	0	NA	0.763	1	1	Inhibited
Histidine catabolism	8	0	1	NA	NA	1	1	1	NA
Propionyl-CoA catabolism	5	0	1	NA	NA	1	1	1	NA
Lysine catabolism	11	0	1	NA	NA	1	1	1	NA
Tryptophan catabolism	13	2	0.264	0	NA	0.264	1	1	Inhibited
Carnitine synthesis	4	0	1	NA	NA	1	1	1	NA
Creatine metabolism	10	0	1	NA	NA	1	1	1	NA
Pentose phosphate pathway	15	0	1	NA	NA	1	1	1	NA
Ethanol oxidation	11	3	0.047	0	NA	0.047	0.760098	1	Inhibited
Citric acid cycle (TCA cycle)	22	2	0.512	0	NA	0.512	1	1	Inhibited
Pyruvate metabolism and Citric Acid (TCA) cycle	54	4	0.604	0	NA	0.604	1	1	Inhibited
mRNA Capping	29	3	0.387	0	NA	0.387	1	1	Inhibited
U12 Dependent Splicing	52	2	0.917	0	NA	0.917	1	1	Inhibited
mRNA 3'-end processing	57	0	1	NA	NA	1	1	1	NA
mRNA Editing: C to U Conversion	8	1	0.473	0	NA	0.473	1	1	Inhibited
Transport of Mature Transcript to Cytoplasm	82	0	1	NA	NA	1	1	1	NA
tRNA processing	80	3	0.951	0	NA	0.951	1	1	Inhibited
Eukaryotic Translation Initiation	117	6	0.894	0	NA	0.894	1	1	Inhibited
Translation initiation complex formation	56	4	0.633	0	NA	0.633	1	1	Inhibited
Activation of the mRNA upon binding of the cap-binding complex and eIFs, and subsequent binding to 43S	57	4	0.647	0	NA	0.647	1	1	Inhibited
Formation of a pool of free 40S subunits	100	4	0.954	0	NA	0.954	1	1	Inhibited
Formation of the ternary complex, and subsequently, the 43S complex	50	3	0.75	0	NA	0.75	1	1	Inhibited
Ribosomal scanning and start codon recognition	55	4	0.619	0	NA	0.619	1	1	Inhibited
GTP hydrolysis and joining of the 60S ribosomal subunit	110	6	0.858	0	NA	0.858	1	1	Inhibited
Recycling of eIF2:GDP	8	1	0.473	0	NA	0.473	1	1	Inhibited
Cap-dependent Translation Initiation	117	6	0.894	0	NA	0.894	1	1	Inhibited
Eukaryotic Translation Termination	91	4	0.926	0	NA	0.926	1	1	Inhibited
Pyrimidine salvage	8	0	1	NA	NA	1	1	1	NA
Pyrimidine catabolism	10	0	1	NA	NA	1	1	1	NA
RNA Polymerase I Promoter Opening	56	2	0.936	0	NA	0.936	1	1	Inhibited
RNA Polymerase I Transcription Initiation	47	3	0.711	0	NA	0.711	1	1	Inhibited
RNA Polymerase I Promoter Escape	84	5	0.783	0	NA	0.783	1	1	Inhibited
RNA Polymerase II Promoter Escape	47	6	0.149	0	NA	0.149	0.890969	1	Inhibited
RNA Polymerase II Transcription Pre-Initiation And Promoter Opening	47	6	0.149	0	NA	0.149	0.890969	1	Inhibited
RNA Polymerase III Chain Elongation	18	4	0.045	0	NA	0.045	0.760098	1	Inhibited
Purine ribonucleoside monophosphate biosynthesis	12	1	0.617	0	NA	0.617	1	1	Inhibited
RNA Polymerase I Promoter Clearance	103	5	0.905	0	NA	0.905	1	1	Inhibited
RNA Polymerase II Transcription Termination	66	0	1	NA	NA	1	1	1	NA
RNA Polymerase I Transcription Termination	31	3	0.43	0	NA	0.43	1	1	Inhibited
RNA Polymerase I Transcription	104	5	0.909	0	NA	0.909	1	1	Inhibited
Base Excision Repair	78	3	0.945	0	NA	0.945	1	1	Inhibited
Chromosome Maintenance	105	4	0.965	0	NA	0.965	1	1	Inhibited
DNA Damage Bypass	48	0	1	NA	NA	1	1	1	NA
Depurination	48	3	0.724	0	NA	0.724	1	1	Inhibited
Depyrimidination	48	3	0.724	0	NA	0.724	1	1	Inhibited
Base-Excision Repair, AP Site Formation	48	3	0.724	0	NA	0.724	1	1	Inhibited
Abasic sugar-phosphate removal via the single-nucleotide replacement pathway	2	0	1	NA	NA	1	1	1	NA
Resolution of Abasic Sites (AP sites)	30	0	1	NA	NA	1	1	1	NA
DNA Damage Reversal	4	0	1	NA	NA	1	1	1	NA
Reversal of alkylation damage by DNA dioxygenases	4	0	1	NA	NA	1	1	1	NA
RNA Polymerase III Transcription Termination	23	5	0.028	0	NA	0.028	0.633231	1	Inhibited
RNA Polymerase III Transcription	41	5	0.204	0	NA	0.204	0.952209	1	Inhibited
Ketone body metabolism	10	2	0.176	0	NA	0.176	0.934814	1	Inhibited
Purine salvage	10	0	1	NA	NA	1	1	1	NA
Purine catabolism	16	1	0.722	0	NA	0.722	1	1	Inhibited
IRS activation	4	0	1	NA	NA	1	1	1	NA
Signal attenuation	9	0	1	NA	NA	1	1	1	NA
Insulin receptor signalling cascade	53	6	0.22	0	NA	0.22	0.958222	1	Inhibited
Signaling by Insulin receptor	77	12	0.014	0	NA	0.014	0.53687	1	Inhibited
RNA Polymerase III Abortive And Retractive Initiation	41	5	0.204	0	NA	0.204	0.952209	1	Inhibited
Chk1/Chk2(Cds1) mediated inactivation of Cyclin B:Cdk1 complex	13	1	0.646	0	NA	0.646	1	1	Inhibited
Processing of Capped Intronless Pre-mRNA	28	0	1	NA	NA	1	1	1	NA
mRNA Editing	8	1	0.473	0	NA	0.473	1	1	Inhibited
Formation of the Editosome	8	1	0.473	0	NA	0.473	1	1	Inhibited
Fatty acyl-CoA biosynthesis	28	1	0.894	0	NA	0.894	1	1	Inhibited
Activation of BID and translocation to mitochondria	4	0	1	NA	NA	1	1	1	NA
Triglyceride biosynthesis	12	2	0.234	0	NA	0.234	0.989871	1	Inhibited
Apoptotic execution phase	52	4	0.574	0	NA	0.574	1	1	Inhibited
FasL/ CD95L signaling	5	0	1	NA	NA	1	1	1	NA
TRAIL signaling	8	0	1	NA	NA	1	1	1	NA
Dissolution of Fibrin Clot	13	1	0.646	0	NA	0.646	1	1	Inhibited
Ubiquitin-dependent degradation of Cyclin D	52	7	0.102	0	NA	0.102	0.865038	1	Inhibited
Synthesis of very long-chain fatty acyl-CoAs	16	1	0.722	0	NA	0.722	1	1	Inhibited
Platelet Adhesion to exposed collagen	12	3	0.059	0	NA	0.059	0.788455	1	Inhibited
TNF signaling	43	2	0.853	0	NA	0.853	1	1	Inhibited
Plasmalogen biosynthesis	3	1	0.213	0	NA	0.213	0.952209	1	Inhibited
Transcription from mitochondrial promoters	3	0	1	NA	NA	1	1	1	NA
RNA Polymerase II Transcription Initiation	47	6	0.149	0	NA	0.149	0.890969	1	Inhibited
RNA Polymerase II Transcription Elongation	59	8	0.081	0	NA	0.081	0.816319	1	Inhibited
Platelet activation, signaling and aggregation	127	19	0.004	0	NA	0.004	0.306783	1	Inhibited
Response to elevated platelet cytosolic Ca2+	12	1	0.617	0	NA	0.617	1	1	Inhibited
Platelet Aggregation (Plug Formation)	33	6	0.038	0	NA	0.038	0.731872	1	Inhibited
RNA Polymerase II Transcription Initiation And Promoter Clearance	47	6	0.149	0	NA	0.149	0.890969	1	Inhibited
RNA Polymerase III Transcription Initiation	36	4	0.298	0	NA	0.298	1	1	Inhibited
RNA Polymerase III Transcription Initiation From Type 1 Promoter	28	4	0.164	0	NA	0.164	0.9184	1	Inhibited
RNA Polymerase III Transcription Initiation From Type 2 Promoter	27	4	0.149	0	NA	0.149	0.890969	1	Inhibited
RNA Polymerase III Transcription Initiation From Type 3 Promoter	28	4	0.164	0	NA	0.164	0.9184	1	Inhibited
RNA Pol II CTD phosphorylation and interaction with CE	27	3	0.344	0	NA	0.344	1	1	Inhibited
Ketone body catabolism	4	0	1	NA	NA	1	1	1	NA
Synthesis of Ketone Bodies	8	2	0.121	0	NA	0.121	0.88935	1	Inhibited
Beta oxidation of myristoyl-CoA to lauroyl-CoA	3	0	1	NA	NA	1	1	1	NA
mitochondrial fatty acid beta-oxidation of saturated fatty acids	11	1	0.585	0	NA	0.585	1	1	Inhibited
mitochondrial fatty acid beta-oxidation of unsaturated fatty acids	6	0	1	NA	NA	1	1	1	NA
Mitochondrial Fatty Acid Beta-Oxidation	26	3	0.323	0	NA	0.323	1	1	Inhibited
Beta oxidation of palmitoyl-CoA to myristoyl-CoA	3	0	1	NA	NA	1	1	1	NA
Beta oxidation of lauroyl-CoA to decanoyl-CoA-CoA	5	0	1	NA	NA	1	1	1	NA
Beta oxidation of decanoyl-CoA to octanoyl-CoA-CoA	6	0	1	NA	NA	1	1	1	NA
Beta oxidation of octanoyl-CoA to hexanoyl-CoA	5	0	1	NA	NA	1	1	1	NA
Beta oxidation of hexanoyl-CoA to butanoyl-CoA	5	0	1	NA	NA	1	1	1	NA
Beta oxidation of butanoyl-CoA to acetyl-CoA	5	1	0.33	0	NA	0.33	1	1	Inhibited
Insulin receptor recycling	25	6	0.01	0	NA	0.01	0.452308	1	Inhibited
Nucleosome assembly	69	3	0.908	0	NA	0.908	1	1	Inhibited
SLBP Dependent Processing of Replication-Dependent Histone Pre-mRNAs	11	0	1	NA	NA	1	1	1	NA
Processing of Intronless Pre-mRNAs	19	0	1	NA	NA	1	1	1	NA
Transport of nucleosides and free purine and pyrimidine bases across the plasma membrane	10	0	1	NA	NA	1	1	1	NA
The NLRP1 inflammasome	3	0	1	NA	NA	1	1	1	NA
The NLRP3 inflammasome	15	2	0.322	0	NA	0.322	1	1	Inhibited
The AIM2 inflammasome	2	0	1	NA	NA	1	1	1	NA
The IPAF inflammasome	2	0	1	NA	NA	1	1	1	NA
Regulation of IFNG signaling	14	2	0.293	0	NA	0.293	1	1	Inhibited
Advanced glycosylation endproduct receptor signaling	10	0	1	NA	NA	1	1	1	NA
Transport of organic anions	6	0	1	NA	NA	1	1	1	NA
Interconversion of 2-oxoglutarate and 2-hydroxyglutarate	3	0	1	NA	NA	1	1	1	NA
Gastrin-CREB signalling pathway via PKC and MAPK	18	2	0.408	0	NA	0.408	1	1	Inhibited
Synthesis of PIPs in the nucleus	4	0	1	NA	NA	1	1	1	NA
ERBB2 Activates PTK6 Signaling	13	1	0.646	0	NA	0.646	1	1	Inhibited
Signaling by PTK6	54	4	0.604	0	NA	0.604	1	1	Inhibited
Wax and plasmalogen biosynthesis	6	1	0.381	0	NA	0.381	1	1	Inhibited
Threonine catabolism	3	0	1	NA	NA	1	1	1	NA
PTK6 Regulates Proteins Involved in RNA Processing	5	0	1	NA	NA	1	1	1	NA
PTK6 Regulates RTKs and Their Effectors AKT1 and DOK1	9	0	1	NA	NA	1	1	1	NA
PTK6 Regulates Cell Cycle	6	0	1	NA	NA	1	1	1	NA
PTK6 Regulates RHO GTPases, RAS GTPase and MAP kinases	14	1	0.674	0	NA	0.674	1	1	Inhibited
PTK6 Down-Regulation	3	0	1	NA	NA	1	1	1	NA
PTK6 Expression	5	1	0.33	0	NA	0.33	1	1	Inhibited
PTK6 Activates STAT3	4	1	0.274	0	NA	0.274	1	1	Inhibited
Synaptic adhesion-like molecules	21	1	0.814	0	NA	0.814	1	1	Inhibited
Phosphate bond hydrolysis by NTPDase proteins	3	0	1	NA	NA	1	1	1	NA
Butyrophilin (BTN) family interactions	6	1	0.381	0	NA	0.381	1	1	Inhibited
Signaling by FGFR2 IIIa TM	19	2	0.435	0	NA	0.435	1	1	Inhibited
MET activates RAS signaling	11	1	0.585	0	NA	0.585	1	1	Inhibited
MET activates PI3K/AKT signaling	6	1	0.381	0	NA	0.381	1	1	Inhibited
Protein ubiquitination	78	5	0.725	0	NA	0.725	1	1	Inhibited
The role of GTSE1 in G2/M progression after G2 checkpoint	60	9	0.039	0	NA	0.039	0.731872	1	Inhibited
Signaling by MST1	5	0	1	NA	NA	1	1	1	NA
Signaling by FGFR3 fusions in cancer	10	1	0.551	0	NA	0.551	1	1	Inhibited
Signaling by FGFR3 point mutants in cancer	22	1	0.828	0	NA	0.828	1	1	Inhibited
Lysosomal oligosaccharide catabolism	4	1	0.274	0	NA	0.274	1	1	Inhibited
RET signaling	40	3	0.603	0	NA	0.603	1	1	Inhibited
FBXL7 down-regulates AURKA during mitotic entry and in early mitosis	54	8	0.053	0	NA	0.053	0.760098	1	Inhibited
TBC/RABGAPs	44	3	0.668	0	NA	0.668	1	1	Inhibited
AURKA Activation by TPX2	72	7	0.316	0	NA	0.316	1	1	Inhibited
Interaction between PHLDA1 and AURKA	2	1	0.148	0	NA	0.148	0.890969	1	Inhibited
Interleukin-20 family signaling	25	1	0.865	0	NA	0.865	1	1	Inhibited
Golgi-to-ER retrograde transport	114	11	0.26	0	NA	0.26	1	1	Inhibited
Cargo recognition for clathrin-mediated endocytosis	106	12	0.113	0	NA	0.113	0.88935	1	Inhibited
Clathrin-mediated endocytosis	143	13	0.305	0	NA	0.305	1	1	Inhibited
PTK6 promotes HIF1A stabilization	6	1	0.381	0	NA	0.381	1	1	Inhibited
Deregulated CDK5 triggers multiple neurodegenerative pathways in Alzheimer's disease models	22	2	0.512	0	NA	0.512	1	1	Inhibited
Neurodegenerative Diseases	22	2	0.512	0	NA	0.512	1	1	Inhibited
Downregulation of ERBB2 signaling	29	2	0.664	0	NA	0.664	1	1	Inhibited
Transcriptional regulation by the AP-2 (TFAP2) family of transcription factors	38	3	0.567	0	NA	0.567	1	1	Inhibited
MET activates PTPN11	5	0	1	NA	NA	1	1	1	NA
Reelin signalling pathway	5	0	1	NA	NA	1	1	1	NA
VLDL assembly	4	0	1	NA	NA	1	1	1	NA
VLDLR internalisation and degradation	12	3	0.059	0	NA	0.059	0.788455	1	Inhibited
Synthesis of active ubiquitin: roles of E1 and E2 enzymes	30	2	0.682	0	NA	0.682	1	1	Inhibited
E3 ubiquitin ligases ubiquitinate target proteins	58	4	0.661	0	NA	0.661	1	1	Inhibited
Negative regulation of activity of TFAP2 (AP-2) family transcription factors	10	2	0.176	0	NA	0.176	0.934814	1	Inhibited
TFAP2 (AP-2) family regulates transcription of other transcription factors	4	0	1	NA	NA	1	1	1	NA
Activation of the TFAP2 (AP-2) family of transcription factors	12	0	1	NA	NA	1	1	1	NA
TFAP2 (AP-2) family regulates transcription of growth factors and their receptors	15	1	0.699	0	NA	0.699	1	1	Inhibited
TFAP2 (AP-2) family regulates transcription of cell cycle factors	5	0	1	NA	NA	1	1	1	NA
rRNA processing in the mitochondrion	5	0	1	NA	NA	1	1	1	NA
TFAP2A acts as a transcriptional repressor during retinoic acid induced cell differentiation	5	0	1	NA	NA	1	1	1	NA
RAB geranylgeranylation	63	6	0.355	0	NA	0.355	1	1	Inhibited
MET activates PTK2 signaling	18	3	0.156	0	NA	0.156	0.905211	1	Inhibited
CREB3 factors activate genes	9	1	0.513	0	NA	0.513	1	1	Inhibited
InlB-mediated entry of Listeria monocytogenes into host cell	15	1	0.699	0	NA	0.699	1	1	Inhibited
MET interacts with TNS proteins	5	0	1	NA	NA	1	1	1	NA
MET activates RAP1 and RAC1	11	0	1	NA	NA	1	1	1	NA
MET receptor recycling	10	0	1	NA	NA	1	1	1	NA
MET activates STAT3	3	0	1	NA	NA	1	1	1	NA
MET promotes cell motility	29	3	0.387	0	NA	0.387	1	1	Inhibited
RAB GEFs exchange GTP for GDP on RABs	89	8	0.376	0	NA	0.376	1	1	Inhibited
Listeria monocytogenes entry into host cells	20	2	0.462	0	NA	0.462	1	1	Inhibited
InlA-mediated entry of Listeria monocytogenes into host cells	9	1	0.513	0	NA	0.513	1	1	Inhibited
Protein methylation	19	1	0.781	0	NA	0.781	1	1	Inhibited
RUNX1 and FOXP3 control the development of regulatory T lymphocytes (Tregs)	10	0	1	NA	NA	1	1	1	NA
Transcriptional regulation by RUNX3	96	11	0.118	0	NA	0.118	0.88935	1	Inhibited
Transcriptional regulation by RUNX2	121	10	0.453	0	NA	0.453	1	1	Inhibited
GABA synthesis	2	0	1	NA	NA	1	1	1	NA
GABA synthesis, release, reuptake and degradation	19	1	0.781	0	NA	0.781	1	1	Inhibited
RUNX1 regulates estrogen receptor mediated transcription	6	0	1	NA	NA	1	1	1	NA
Regulation of RUNX1 Expression and Activity	17	0	1	NA	NA	1	1	1	NA
Receptor Mediated Mitophagy	11	0	1	NA	NA	1	1	1	NA
Digestion	12	0	1	NA	NA	1	1	1	NA
RUNX1 regulates expression of components of tight junctions	5	1	0.33	0	NA	0.33	1	1	Inhibited
RUNX1 regulates genes involved in megakaryocyte differentiation and platelet function	90	3	0.973	0	NA	0.973	1	1	Inhibited
Aryl hydrocarbon receptor signalling	7	1	0.429	0	NA	0.429	1	1	Inhibited
RUNX1 regulates transcription of genes involved in differentiation of keratinocytes	8	0	1	NA	NA	1	1	1	NA
RUNX1 interacts with co-factors whose precise effect on RUNX1 targets is not known	37	3	0.549	0	NA	0.549	1	1	Inhibited
RUNX1 regulates transcription of genes involved in BCR signaling	6	2	0.072	0	NA	0.072	0.809887	1	Inhibited
RUNX1 regulates transcription of genes involved in differentiation of myeloid cells	7	0	1	NA	NA	1	1	1	NA
RUNX1 regulates transcription of genes involved in interleukin signaling	5	1	0.33	0	NA	0.33	1	1	Inhibited
RUNX1 regulates transcription of genes involved in WNT signaling	6	1	0.381	0	NA	0.381	1	1	Inhibited
Regulation of RUNX2 expression and activity	73	8	0.197	0	NA	0.197	0.952209	1	Inhibited
RUNX2 regulates osteoblast differentiation	24	1	0.853	0	NA	0.853	1	1	Inhibited
Invadopodia formation	4	1	0.274	0	NA	0.274	1	1	Inhibited
RUNX2 regulates chondrocyte maturation	5	0	1	NA	NA	1	1	1	NA
RUNX2 regulates bone development	32	2	0.717	0	NA	0.717	1	1	Inhibited
RUNX2 regulates genes involved in cell migration	8	0	1	NA	NA	1	1	1	NA
RUNX2 regulates genes involved in differentiation of myeloid cells	4	0	1	NA	NA	1	1	1	NA
RUNX3 regulates CDKN1A transcription	7	0	1	NA	NA	1	1	1	NA
RUNX3 regulates NOTCH signaling	14	1	0.674	0	NA	0.674	1	1	Inhibited
Regulation of RUNX3 expression and activity	55	7	0.127	0	NA	0.127	0.890969	1	Inhibited
Intestinal infectious diseases	2	0	1	NA	NA	1	1	1	NA
Regulation of PTEN mRNA translation	9	0	1	NA	NA	1	1	1	NA
Regulation of PTEN gene transcription	54	5	0.401	0	NA	0.401	1	1	Inhibited
Collagen chain trimerization	24	2	0.56	0	NA	0.56	1	1	Inhibited
Competing endogenous RNAs (ceRNAs) regulate PTEN translation	8	0	1	NA	NA	1	1	1	NA
Regulation of PTEN localization	9	0	1	NA	NA	1	1	1	NA
Regulation of PTEN stability and activity	69	7	0.278	0	NA	0.278	1	1	Inhibited
Mitochondrial calcium ion transport	23	2	0.537	0	NA	0.537	1	1	Inhibited
RUNX3 Regulates Immune Response and Cell Migration	6	1	0.381	0	NA	0.381	1	1	Inhibited
Cristae formation	29	4	0.18	0	NA	0.18	0.942196	1	Inhibited
Processing of SMDT1	16	1	0.722	0	NA	0.722	1	1	Inhibited
Gene and protein expression by JAK-STAT signaling after Interleukin-12 stimulation	36	1	0.944	0	NA	0.944	1	1	Inhibited
RUNX3 regulates WNT signaling	8	1	0.473	0	NA	0.473	1	1	Inhibited
RUNX3 regulates YAP1-mediated transcription	8	1	0.473	0	NA	0.473	1	1	Inhibited
RUNX3 regulates RUNX1-mediated transcription	2	0	1	NA	NA	1	1	1	NA
RUNX3 regulates p14-ARF	9	0	1	NA	NA	1	1	1	NA
RUNX3 regulates BCL2L11 (BIM) transcription	5	0	1	NA	NA	1	1	1	NA
Transcriptional Regulation by E2F6	34	2	0.748	0	NA	0.748	1	1	Inhibited
Carboxyterminal post-translational modifications of tubulin	31	4	0.212	0	NA	0.212	0.952209	1	Inhibited
Nucleobase catabolism	28	1	0.894	0	NA	0.894	1	1	Inhibited
Nucleobase biosynthesis	15	1	0.699	0	NA	0.699	1	1	Inhibited
Nucleotide salvage	18	0	1	NA	NA	1	1	1	NA
Post-translational protein phosphorylation	107	4	0.969	0	NA	0.969	1	1	Inhibited
Metabolism of steroids	138	13	0.262	0	NA	0.262	1	1	Inhibited
Intestinal absorption	4	0	1	NA	NA	1	1	1	NA
Tyrosine catabolism	5	0	1	NA	NA	1	1	1	NA
Phenylalanine and tyrosine metabolism	10	0	1	NA	NA	1	1	1	NA
Aspartate and asparagine metabolism	11	0	1	NA	NA	1	1	1	NA
Digestion and absorption	18	0	1	NA	NA	1	1	1	NA
Chylomicron assembly	9	0	1	NA	NA	1	1	1	NA
Assembly of active LPL and LIPC lipase complexes	18	1	0.763	0	NA	0.763	1	1	Inhibited
HDL assembly	8	0	1	NA	NA	1	1	1	NA
Plasma lipoprotein assembly	17	0	1	NA	NA	1	1	1	NA
Plasma lipoprotein remodeling	27	2	0.625	0	NA	0.625	1	1	Inhibited
Chylomicron remodeling	9	1	0.513	0	NA	0.513	1	1	Inhibited
HDL clearance	5	0	1	NA	NA	1	1	1	NA
Chylomicron clearance	5	0	1	NA	NA	1	1	1	NA
LDL clearance	17	4	0.037	0	NA	0.037	0.7252	1	Inhibited
LDL remodeling	3	1	0.213	0	NA	0.213	0.952209	1	Inhibited
Plasma lipoprotein clearance	30	4	0.196	0	NA	0.196	0.952209	1	Inhibited
VLDL clearance	5	0	1	NA	NA	1	1	1	NA
HDL remodeling	7	1	0.429	0	NA	0.429	1	1	Inhibited
Phenylalanine metabolism	5	0	1	NA	NA	1	1	1	NA
G beta:gamma signalling through BTK	18	4	0.045	0	NA	0.045	0.760098	1	Inhibited
Glutamate and glutamine metabolism	11	1	0.585	0	NA	0.585	1	1	Inhibited
Lipid particle organization	2	0	1	NA	NA	1	1	1	NA
G beta:gamma signalling through CDC42	20	3	0.195	0	NA	0.195	0.952209	1	Inhibited
Metabolism of cofactors	21	2	0.487	0	NA	0.487	1	1	Inhibited
Triglyceride metabolism	27	3	0.344	0	NA	0.344	1	1	Inhibited
Intestinal hexose absorption	4	0	1	NA	NA	1	1	1	NA
Glycogen metabolism	29	1	0.902	0	NA	0.902	1	1	Inhibited
Interleukin-15 signaling	14	1	0.674	0	NA	0.674	1	1	Inhibited
OAS antiviral response	9	0	1	NA	NA	1	1	1	NA
Interleukin-35 Signalling	12	2	0.234	0	NA	0.234	0.989871	1	Inhibited
SLIT2:ROBO1 increases RHOA activity	4	0	1	NA	NA	1	1	1	NA
Regulation of cortical dendrite branching	4	1	0.274	0	NA	0.274	1	1	Inhibited
Interleukin-9 signaling	8	1	0.473	0	NA	0.473	1	1	Inhibited
Transcriptional Regulation by MECP2	62	3	0.865	0	NA	0.865	1	1	Inhibited
Loss of function of MECP2 in Rett syndrome	14	0	1	NA	NA	1	1	1	NA
Pervasive developmental disorders	14	0	1	NA	NA	1	1	1	NA
Signaling by NTRK2 (TRKB)	25	1	0.865	0	NA	0.865	1	1	Inhibited
Signaling by Erythropoietin	25	5	0.039	0	NA	0.039	0.731872	1	Inhibited
Integrin signaling	27	5	0.052	0	NA	0.052	0.760098	1	Inhibited
Signaling by Non-Receptor Tyrosine Kinases	54	4	0.604	0	NA	0.604	1	1	Inhibited
Signaling by TGF-beta family members	102	7	0.676	0	NA	0.676	1	1	Inhibited
Rab regulation of trafficking	122	10	0.464	0	NA	0.464	1	1	Inhibited
Interleukin-38 signaling	4	0	1	NA	NA	1	1	1	NA
Interleukin-37 signaling	21	1	0.814	0	NA	0.814	1	1	Inhibited
Extra-nuclear estrogen signaling	75	8	0.217	0	NA	0.217	0.952209	1	Inhibited
ER Quality Control Compartment (ERQC)	21	2	0.487	0	NA	0.487	1	1	Inhibited
Calnexin/calreticulin cycle	26	2	0.604	0	NA	0.604	1	1	Inhibited
ROBO receptors bind AKAP5	9	1	0.513	0	NA	0.513	1	1	Inhibited
Interleukin-18 signaling	8	0	1	NA	NA	1	1	1	NA
Signaling by NOTCH3	49	9	0.011	0	NA	0.011	0.473268	1	Inhibited
NOTCH3 Activation and Transmission of Signal to the Nucleus	25	6	0.01	0	NA	0.01	0.452308	1	Inhibited
NOTCH3 Intracellular Domain Regulates Transcription	25	4	0.121	0	NA	0.121	0.88935	1	Inhibited
Signaling by NOTCH4	82	13	0.009	0	NA	0.009	0.452308	1	Inhibited
NOTCH4 Intracellular Domain Regulates Transcription	20	2	0.462	0	NA	0.462	1	1	Inhibited
NOTCH4 Activation and Transmission of Signal to the Nucleus	11	3	0.047	0	NA	0.047	0.760098	1	Inhibited
TLR3-mediated TICAM1-dependent programmed cell death	6	0	1	NA	NA	1	1	1	NA
TICAM1-dependent activation of IRF3/IRF7	12	1	0.617	0	NA	0.617	1	1	Inhibited
TICAM1,TRAF6-dependent induction of TAK1 complex	11	0	1	NA	NA	1	1	1	NA
Interleukin-36 pathway	7	0	1	NA	NA	1	1	1	NA
Interleukin-33 signaling	3	1	0.213	0	NA	0.213	0.952209	1	Inhibited
Noncanonical activation of NOTCH3	8	3	0.019	0	NA	0.019	0.5586	1	Inhibited
Biosynthesis of D-series resolvins	4	0	1	NA	NA	1	1	1	NA
Biosynthesis of DHA-derived SPMs	16	0	1	NA	NA	1	1	1	NA
Biosynthesis of specialized proresolving mediators (SPMs)	18	0	1	NA	NA	1	1	1	NA
Biosynthesis of EPA-derived SPMs	6	0	1	NA	NA	1	1	1	NA
Biosynthesis of protectins	4	0	1	NA	NA	1	1	1	NA
Biosynthesis of DPA-derived SPMs	4	0	1	NA	NA	1	1	1	NA
Biosynthesis of E-series 18(S)-resolvins	5	0	1	NA	NA	1	1	1	NA
Biosynthesis of aspirin-triggered D-series resolvins	3	0	1	NA	NA	1	1	1	NA
Interleukin-2 signaling	12	3	0.059	0	NA	0.059	0.788455	1	Inhibited
Interleukin-12 signaling	45	3	0.682	0	NA	0.682	1	1	Inhibited
Interleukin-1 signaling	102	8	0.529	0	NA	0.529	1	1	Inhibited
Interleukin-23 signaling	9	0	1	NA	NA	1	1	1	NA
Interleukin-27 signaling	11	1	0.585	0	NA	0.585	1	1	Inhibited
Interleukin-21 signaling	10	1	0.551	0	NA	0.551	1	1	Inhibited
Loss of phosphorylation of MECP2 at T308	6	0	1	NA	NA	1	1	1	NA
Loss of MECP2 binding ability to the NCoR/SMRT complex	6	0	1	NA	NA	1	1	1	NA
Loss of MECP2 binding ability to 5mC-DNA	3	0	1	NA	NA	1	1	1	NA
Regulation of MECP2 expression and activity	33	1	0.929	0	NA	0.929	1	1	Inhibited
MECP2 regulates neuronal receptors and channels	17	0	1	NA	NA	1	1	1	NA
MECP2 regulates transcription of neuronal ligands	8	0	1	NA	NA	1	1	1	NA
MECP2 regulates transcription factors	5	2	0.05	0	NA	0.05	0.760098	1	Inhibited
MECP2 regulates transcription of genes involved in GABA signaling	3	0	1	NA	NA	1	1	1	NA
Biosynthesis of E-series 18(R)-resolvins	4	0	1	NA	NA	1	1	1	NA
LXR-mediated signaling	46	2	0.878	0	NA	0.878	1	1	Inhibited
BDNF activates NTRK2 (TRKB) signaling	2	0	1	NA	NA	1	1	1	NA
NTF3 activates NTRK2 (TRKB) signaling	2	0	1	NA	NA	1	1	1	NA
Biosynthesis of DPAn-3 SPMs	4	0	1	NA	NA	1	1	1	NA
Biosynthesis of DPAn-3-derived protectins and resolvins	2	0	1	NA	NA	1	1	1	NA
Biosynthesis of DPAn-3-derived maresins	2	0	1	NA	NA	1	1	1	NA
NTF4 activates NTRK2 (TRKB) signaling	2	0	1	NA	NA	1	1	1	NA
Activated NTRK2 signals through RAS	9	0	1	NA	NA	1	1	1	NA
Activated NTRK2 signals through PLCG1	4	0	1	NA	NA	1	1	1	NA
Erythropoietin activates Phosphoinositide-3-kinase (PI3K)	12	4	0.01	0	NA	0.01	0.452308	1	Inhibited
Erythropoietin activates Phospholipase C gamma (PLCG)	7	2	0.096	0	NA	0.096	0.838337	1	Inhibited
Erythropoietin activates STAT5	7	1	0.429	0	NA	0.429	1	1	Inhibited
Erythropoietin activates RAS	14	1	0.674	0	NA	0.674	1	1	Inhibited
Activated NTRK2 signals through PI3K	7	1	0.429	0	NA	0.429	1	1	Inhibited
Activated NTRK2 signals through FRS2 and FRS3	11	0	1	NA	NA	1	1	1	NA
LXRs regulate gene expression linked to lipogenesis	9	0	1	NA	NA	1	1	1	NA
LXRs regulate gene expression linked to cholesterol transport and efflux	36	2	0.776	0	NA	0.776	1	1	Inhibited
LXRs regulate gene expression to limit cholesterol uptake	5	0	1	NA	NA	1	1	1	NA
LXRs regulate gene expression linked to triglyceride lipolysis in adipose	5	0	1	NA	NA	1	1	1	NA
Activated NTRK2 signals through FYN	7	0	1	NA	NA	1	1	1	NA
NTRK2 activates RAC1	5	0	1	NA	NA	1	1	1	NA
Activated NTRK2 signals through CDK5	6	0	1	NA	NA	1	1	1	NA
Peroxisomal protein import	63	5	0.537	0	NA	0.537	1	1	Inhibited
TYSND1 cleaves peroxisomal proteins	7	0	1	NA	NA	1	1	1	NA
Blood group systems biosynthesis	20	3	0.195	0	NA	0.195	0.952209	1	Inhibited
ABO blood group biosynthesis	3	0	1	NA	NA	1	1	1	NA
NTF3 activates NTRK3 signaling	2	0	1	NA	NA	1	1	1	NA
Signaling by NTRK3 (TRKC)	17	1	0.743	0	NA	0.743	1	1	Inhibited
Activated NTRK3 signals through PLCG1	3	0	1	NA	NA	1	1	1	NA
Activated NTRK3 signals through RAS	8	0	1	NA	NA	1	1	1	NA
Expression and Processing of Neurotrophins	4	0	1	NA	NA	1	1	1	NA
Lewis blood group biosynthesis	18	3	0.156	0	NA	0.156	0.905211	1	Inhibited
Interferon alpha/beta signaling	62	5	0.523	0	NA	0.523	1	1	Inhibited
Meiotic recombination	77	3	0.942	0	NA	0.942	1	1	Inhibited
Interleukin receptor SHC signaling	27	5	0.052	0	NA	0.052	0.760098	1	Inhibited
Regulation of signaling by CBL	18	4	0.045	0	NA	0.045	0.760098	1	Inhibited
Regulation of IFNA signaling	20	2	0.462	0	NA	0.462	1	1	Inhibited
O-linked glycosylation of mucins	60	8	0.087	0	NA	0.087	0.816319	1	Inhibited
Degradation of GABA	2	1	0.148	0	NA	0.148	0.890969	1	Inhibited
Endosomal Sorting Complex Required For Transport (ESCRT)	32	1	0.923	0	NA	0.923	1	1	Inhibited
Iron uptake and transport	55	10	0.008	0	NA	0.008	0.452308	1	Inhibited
Transferrin endocytosis and recycling	31	6	0.028	0	NA	0.028	0.633231	1	Inhibited
TRAF3-dependent IRF activation pathway	14	1	0.674	0	NA	0.674	1	1	Inhibited
Nonsense-Mediated Decay (NMD)	114	5	0.944	0	NA	0.944	1	1	Inhibited
TRAF6 mediated IRF7 activation	23	0	1	NA	NA	1	1	1	NA
TRAF6 mediated NF-kB activation	24	0	1	NA	NA	1	1	1	NA
NF-kB activation through FADD/RIP-1 pathway mediated by caspase-8 and -10	12	0	1	NA	NA	1	1	1	NA
Negative regulators of RIG-I/MDA5 signaling	34	2	0.748	0	NA	0.748	1	1	Inhibited
Ion transport by P-type ATPases	31	5	0.085	0	NA	0.085	0.816319	1	Inhibited
Activation of IRF3/IRF7 mediated by TBK1/IKK epsilon	17	1	0.743	0	NA	0.743	1	1	Inhibited
IRAK1 recruits IKK complex	10	0	1	NA	NA	1	1	1	NA
IKK complex recruitment mediated by RIP1	23	0	1	NA	NA	1	1	1	NA
IRAK2 mediated activation of TAK1 complex	10	0	1	NA	NA	1	1	1	NA
TRIF(TICAM1)-mediated TLR4 signaling	97	6	0.765	0	NA	0.765	1	1	Inhibited
TRAF6-mediated induction of TAK1 complex within TLR4 complex	16	0	1	NA	NA	1	1	1	NA
Molybdenum cofactor biosynthesis	5	0	1	NA	NA	1	1	1	NA
Activated NTRK3 signals through PI3K	6	1	0.381	0	NA	0.381	1	1	Inhibited
NTRK3 as a dependence receptor	3	0	1	NA	NA	1	1	1	NA
Class I peroxisomal membrane protein import	20	1	0.798	0	NA	0.798	1	1	Inhibited
Negative regulation of NOTCH4 signaling	54	8	0.053	0	NA	0.053	0.760098	1	Inhibited
Insertion of tail-anchored proteins into the endoplasmic reticulum membrane	22	1	0.828	0	NA	0.828	1	1	Inhibited
Assembly and cell surface presentation of NMDA receptors	24	2	0.56	0	NA	0.56	1	1	Inhibited
Autophagy	113	8	0.647	0	NA	0.647	1	1	Inhibited
Lipophagy	9	0	1	NA	NA	1	1	1	NA
Chaperone Mediated Autophagy	20	1	0.798	0	NA	0.798	1	1	Inhibited
FOXO-mediated transcription	63	7	0.208	0	NA	0.208	0.952209	1	Inhibited
Regulation of localization of FOXO transcription factors	11	1	0.585	0	NA	0.585	1	1	Inhibited
FOXO-mediated transcription of cell death genes	16	1	0.722	0	NA	0.722	1	1	Inhibited
FOXO-mediated transcription of oxidative stress, metabolic and neuronal genes	27	4	0.149	0	NA	0.149	0.890969	1	Inhibited
Microautophagy	33	0	1	NA	NA	1	1	1	NA
Transcriptional regulation of granulopoiesis	83	5	0.774	0	NA	0.774	1	1	Inhibited
Negative regulation of NMDA receptor-mediated neuronal transmission	22	2	0.512	0	NA	0.512	1	1	Inhibited
Regulation of FOXO transcriptional activity by acetylation	10	3	0.036	0	NA	0.036	0.7252	1	Inhibited
FOXO-mediated transcription of cell cycle genes	17	3	0.138	0	NA	0.138	0.890969	1	Inhibited
Activation of RAC1 downstream of NMDARs	9	0	1	NA	NA	1	1	1	NA
Activation of AMPK downstream of NMDARs	12	0	1	NA	NA	1	1	1	NA
Long-term potentiation	25	2	0.583	0	NA	0.583	1	1	Inhibited
LXRs regulate gene expression to control bile acid homeostasis	9	0	1	NA	NA	1	1	1	NA
Regulation of the apoptosome activity	11	1	0.585	0	NA	0.585	1	1	Inhibited
LXRs regulate gene expression linked to gluconeogenesis	5	0	1	NA	NA	1	1	1	NA
Regulation of glycolysis by fructose 2,6-bisphosphate metabolism	9	2	0.148	0	NA	0.148	0.890969	1	Inhibited
Estrogen-stimulated signaling through PRKCZ	6	0	1	NA	NA	1	1	1	NA
Estrogen-dependent nuclear events downstream of ESR-membrane signaling	24	1	0.853	0	NA	0.853	1	1	Inhibited
Amino acids regulate mTORC1	55	12	0.001	0	NA	0.001	0.126	1	Inhibited
Wax biosynthesis	3	0	1	NA	NA	1	1	1	NA
STAT5 Activation	7	0	1	NA	NA	1	1	1	NA
ALPK1 signaling pathway	11	0	1	NA	NA	1	1	1	NA
N-glycan trimming and elongation in the cis-Golgi	4	1	0.274	0	NA	0.274	1	1	Inhibited
Vitamins B6 activation to pyridoxal phosphate	2	0	1	NA	NA	1	1	1	NA
Signaling downstream of RAS mutants	45	5	0.262	0	NA	0.262	1	1	Inhibited
TRAF6 mediated IRF7 activation in TLR7/8 or 9 signaling	10	1	0.551	0	NA	0.551	1	1	Inhibited
TRAF6 mediated induction of NFkB and MAP kinases upon TLR7/8 or 9 activation	90	6	0.699	0	NA	0.699	1	1	Inhibited
IRAK1 recruits IKK complex upon TLR7/8 or 9 stimulation	10	0	1	NA	NA	1	1	1	NA
MyD88 dependent cascade initiated on endosome	91	6	0.709	0	NA	0.709	1	1	Inhibited
IRAK2 mediated activation of TAK1 complex upon TLR7/8 or 9 stimulation	15	0	1	NA	NA	1	1	1	NA
N-glycan antennae elongation in the medial/trans-Golgi	6	2	0.072	0	NA	0.072	0.809887	1	Inhibited
Reactions specific to the complex N-glycan synthesis pathway	6	2	0.072	0	NA	0.072	0.809887	1	Inhibited
Retinoid metabolism and transport	38	6	0.068	0	NA	0.068	0.809887	1	Inhibited
MyD88 cascade initiated on plasma membrane	84	6	0.633	0	NA	0.633	1	1	Inhibited
Nonsense Mediated Decay (NMD) independent of the Exon Junction Complex (EJC)	94	4	0.937	0	NA	0.937	1	1	Inhibited
Nonsense Mediated Decay (NMD) enhanced by the Exon Junction Complex (EJC)	114	5	0.944	0	NA	0.944	1	1	Inhibited
Termination of O-glycan biosynthesis	21	3	0.216	0	NA	0.216	0.952209	1	Inhibited
Amyloid fiber formation	81	7	0.431	0	NA	0.431	1	1	Inhibited
Serine biosynthesis	9	1	0.513	0	NA	0.513	1	1	Inhibited
GABA receptor activation	53	5	0.386	0	NA	0.386	1	1	Inhibited
GABA B receptor activation	39	5	0.177	0	NA	0.177	0.934814	1	Inhibited
Regulation of Complement cascade	45	7	0.054	0	NA	0.054	0.762048	1	Inhibited
Growth hormone receptor signaling	23	1	0.841	0	NA	0.841	1	1	Inhibited
Antigen Presentation: Folding, assembly and peptide loading of class I MHC	22	0	1	NA	NA	1	1	1	NA
Kinesins	13	2	0.264	0	NA	0.264	1	1	Inhibited
Factors involved in megakaryocyte development and platelet production	108	8	0.595	0	NA	0.595	1	1	Inhibited
Antigen activates B Cell Receptor (BCR) leading to generation of second messengers	29	13	0	0	NA	0	0	0	Inhibited
B Cell Activation	112	26	0	0	NA	0	0	0	Inhibited
Activation of GABAB receptors	39	5	0.177	0	NA	0.177	0.934814	1	Inhibited
Inhibition of voltage gated Ca2+ channels via Gbeta/gamma subunits	25	4	0.121	0	NA	0.121	0.88935	1	Inhibited
